# Supplementary material for: Morphology and Comparative Transcriptome Analysis of Resistant and Susceptible Bitter Gourd (Momordica charantia L.) Reveals the Molecular Response Related to Powdery Mildew Resistance
Source: J Fungi (Basel). 2026 Jan 22;12(1):80. doi: 10.3390/jof12010080 (PMC12843124; doi:10.3390/jof12010080)
Supplement: Supplementary file 1 [file jof-12-00080-s001.zip › Supplementary Table.xlsx]

## Sheet: Table S1
Table S1. The primers used in this study.
Name	Forward primer (5'→3')	Reverse primer (5'→3')	Function
ITS	TCCGTAGGTGAACCTGCGG	TCCTCCGCTTATTGATATGC	ITS sequence amplification
Moc05g20860.1	CTTCACTCGGTGGTGCGT	TCCGACACCAGCAACGTC	qRT-PCR
Moc08g16780.1	ATCCCACCACCGCAACAG	ATCACTGCGTCGGTTCGG	qRT-PCR
Moc04g38450.1	GACCTGCCTGGGCTGAAG	GACCTGCCTGGGCTGAAG	qRT-PCR
Moc05g08050.1	CCCAGGGTTTGCCGAGAG	ACCTCCGGGCACTGATCT	qRT-PCR
Moc08g08560.1	CGCTTCACCACCCCGATT	GGTCCTGATGGCTCGAGC	qRT-PCR
Moc04g08400.1	GGTGTGAATGGGCTTCGGA	TGGGCAAGCCACGAGAAG	qRT-PCR
Actin	GCTCGACTCCGGTGATGG	CCAGCAAGGTCCAGACGG	qRT-PCR

## Sheet: Table S2
Table S2. Differential expression analysis and functional annotation of gene between S and R on 0d after P. xanthii infection.
GeneID	treatment	control	baseMeanTreatment	baseMeanControl	baseMean	log2FoldChange	pvalue	padj	diffType	go	kegg	nr	pfam	tf
Moc01g00020.1	R1	S1	2.7061	5.73489	4.22049	-1.06578	0.526962	0.689127	No Significant Difference	-	-	XP_022973211.1//uncharacterized protein LOC111471770, partial`[Cucurbita maxima]	-	-
Moc01g00030.1	R1	S1	3.56992	38.9716	21.2707	-3.43383	1.5072e-05	0.000184269	Down	-	-	RXI09614.1//hypothetical protein DVH24_011855`[Malus domestica]	-	-
Moc01g00230.1	R1	S1	9.1024	3.81569	6.45905	1.2429	0.155512	0.308272	No Significant Difference	GO:0003682//chromatin binding`molecular_function`Binding to chromatin, the network of fibers of DNA, protein, and sometimes RNA, that make up the chromosomes of the eukaryotic nucleus during interphase. [GOC:jl, ISBN:0198506732, PMID:20404130];GO:0005634//nucleus`cellular_component`A membrane-bounded organelle of eukaryotic cells in which chromosomes are housed and replicated. In most cells, the …	K22531//ATAD2`ATPase family AAA domain-containing protein 2 [EC:3.6.1.-]	XP_022156988.1//uncharacterized protein LOC111023817`[Momordica charantia]	PF13832.11//zf-HC5HC2H_2`PHD-zinc-finger like domain;PF13771.11//zf-HC5HC2H`PHD-like zinc-binding domain;PF00004.34//AAA`ATPase family associated with various cellular activities (AAA);PF17862.6//AAA_lid_3`AAA+ lid domain	-
Moc01g00240.1	R1	S1	61.0748	25.3503	43.2126	1.26685	0.0131099	0.0491538	Up	-	-	-	-	-
Moc01g00280.1	R1	S1	1.14753	2.97475	2.06114	-1.34407	0.445919	0.62	No Significant Difference	GO:0006355//regulation of DNA-templated transcription`biological_process`Any process that modulates the frequency, rate or extent of cellular DNA-templated transcription. [GOC:go_curators, GOC:txnOH];GO:0005634//nucleus`cellular_component`A membrane-bounded organelle of eukaryotic cells in which chromosomes are housed and replicated. In most cells, the nucleus contains all of the cell's chromosom…	-	XP_022158998.1//probable transcription factor At4g01260`[Momordica charantia]	PF04504.19//GeBP-like_DBD`Glabrous-enhancer-binding protein-like family, DBD domain	GeBP//http://planttfdb.gao-lab.org/family.php?fam=GeBP
Moc01g00400.1	R1	S1	94.8598	50.7629	72.8113	0.900173	0.00402139	0.0192507	No Significant Difference	GO:0016311//dephosphorylation`biological_process`The process of removing one or more phosphoric (ester or anhydride) residues from a molecule. [ISBN:0198506732];GO:0009737//response to abscisic acid`biological_process`Any process that results in a change in state or activity of a cell or an organism (in terms of movement, secretion, enzyme production, gene expression, etc.) as a result of an absc…	K17614//DUSP3, VHR`dual specificity phosphatase 3 [EC:3.1.3.16 3.1.3.48]	XP_022158997.1//dual specificity protein phosphatase PHS1`[Momordica charantia]	PF09192.15//Act-Frag_cataly`Actin-fragmin kinase, catalytic;PF00782.25//DSPc`Dual specificity phosphatase, catalytic domain	-
Moc01g00420.1	R1	S1	656.885	592.777	624.831	0.147154	0.538885	0.698361	No Significant Difference	GO:0005797//Golgi medial cisterna`cellular_component`The middle Golgi cisterna (or cisternae). [ISBN:0815316194];GO:0006888//endoplasmic reticulum to Golgi vesicle-mediated transport`biological_process`The directed movement of substances from the endoplasmic reticulum (ER) to the Golgi, mediated by COP II vesicles. Small COP II coated vesicles form from the ER and then fuse directly with the cis-…	K08495//GOSR1, GOS1`golgi SNAP receptor complex member 1	XP_022158995.1//Golgi SNAP receptor complex member 1-2 isoform X1`[Momordica charantia];XP_022158996.1//Golgi SNAP receptor complex member 1-2 isoform X2`[Momordica charantia]	PF12352.13//V-SNARE_C`Snare region anchored in the vesicle membrane C-terminus	-
Moc01g00430.1	R1	S1	29.3256	6.14365	17.7346	2.26417	0.000640408	0.004286	Up	GO:0016020//membrane`cellular_component`A lipid bilayer along with all the proteins and protein complexes embedded in it and attached to it. [GOC:dos, GOC:mah, ISBN:0815316194]	-	XP_022158989.1//UPF0481 protein At3g47200-like isoform X1`[Momordica charantia];XP_022158990.1//UPF0481 protein At3g47200-like isoform X2`[Momordica charantia]	PF03140.20//DUF247`Plant protein of unknown function	-
Moc01g00540.1	R1	S1	0	1.11449	0.557243	-2.31694	0.528339	1	No Significant Difference	GO:0015986//proton motive force-driven ATP synthesis`biological_process`The transport of protons across a membrane to generate an electrochemical gradient (proton-motive force) that powers ATP synthesis. [ISBN:0716731363];GO:0015232//heme transmembrane transporter activity`molecular_function`Enables the transfer of heme from one side of a membrane to the other. [PMID:29549126];GO:0020037//heme bi…	-	KAG4987241.1//hypothetical protein JHK86_034932`[Glycine max]	-	-
Moc01g00570.1	R1	S1	0	0.273545	0.136772	-0.396401	0.922611	1	No Significant Difference	-	-	XP_022159063.1//uncharacterized protein LOC111025502, partial`[Momordica charantia]	-	-
Moc01g00580.1	R1	S1	73.5949	29.6985	51.6467	1.30738	0.000604229	0.00408071	Up	GO:0030154//cell differentiation`biological_process`The cellular developmental process in which a relatively unspecialized cell, e.g. embryonic or regenerative cell, acquires specialized structural and/or functional features that characterize a specific cell. Differentiation includes the processes involved in commitment of a cell to a specific fate and its subsequent development to the mature sta…	K27812//FRL1_2`FRIGIDA-like protein 1/2	XP_022158380.1//protein FRIGIDA`[Momordica charantia]	PF07899.16//Frigida`Frigida-like protein	-
Moc01g00630.1	R1	S1	1638.52	3113.04	2375.78	-0.925656	0.00158173	0.00901144	No Significant Difference	GO:0043022//ribosome binding`molecular_function`Binding to a ribosome. [GOC:go_curators];GO:0003924//GTPase activity`molecular_function`Catalysis of the reaction: GTP + H2O = GDP + H+ + phosphate. [PMID:26832457, PMID:27218782];GO:0009507//chloroplast`cellular_component`A chlorophyll-containing plastid with thylakoids organized into grana and frets, or stroma thylakoids, and embedded in a stroma.…	K21594//GUF1`translation factor GUF1, mitochondrial [EC:3.6.5.-];K03596//lepA`GTP-binding protein LepA	XP_022158375.1//translation factor GUF1 homolog, chloroplastic`[Momordica charantia];XP_047176305.1//translation factor GUF1 homolog, chloroplastic-like`[Vigna umbellata];KAA0062440.1//translation factor GUF1-like protein`[Cucumis melo var. makuwa];XP_038972029.1//translation factor GUF1 homolog, chloroplastic isoform X7`[Phoenix dactylifera]	PF00009.32//GTP_EFTU`Elongation factor Tu GTP binding domain;PF03144.30//GTP_EFTU_D2`Elongation factor Tu domain 2;PF00679.29//EFG_C`Elongation factor G C-terminus;PF06421.17//LepA_C`GTP-binding protein LepA C-terminus	-
Moc01g00640.1	R1	S1	15.9261	26.0814	21.0037	-0.703682	0.241603	0.414866	No Significant Difference	GO:0004674//protein serine/threonine kinase activity`molecular_function`Catalysis of the reactions: ATP + protein serine = ADP + protein serine phosphate, and ATP + protein threonine = ADP + protein threonine phosphate. [GOC:bf, MetaCyc:PROTEIN-KINASE-RXN, PMID:2956925];GO:0016020//membrane`cellular_component`A lipid bilayer along with all the proteins and protein complexes embedded in it and att…	K00924//TMK`receptor protein kinase TMK [EC:2.7.11.1]	KAG6595717.1//G-type lectin S-receptor-like serine/threonine-protein kinase, partial`[Cucurbita argyrosperma subsp. sororia]	PF07714.22//PK_Tyr_Ser-Thr`Protein tyrosine and serine/threonine kinase;PF00069.30//Pkinase`Protein kinase domain	-
Moc01g00650.1	R1	S1	0.373725	0	0.186863	1.52715	0.708212	1	No Significant Difference	-	-	KAA0040839.1//uncharacterized protein E6C27_scaffold333G00600`[Cucumis melo var. makuwa]	-	-
Moc01g00680.1	R1	S1	419.014	371.511	395.263	0.174593	0.535113	0.695524	No Significant Difference	GO:0016491//oxidoreductase activity`molecular_function`Catalysis of an oxidation-reduction (redox) reaction, a reversible chemical reaction in which the oxidation state of an atom or atoms within a molecule is altered. One substrate acts as a hydrogen or electron donor and becomes oxidized, while the other acts as hydrogen or electron acceptor and becomes reduced. [GOC:go_curators];GO:0009658//ch…	K00121//frmA, ADH5, adhC`S-(hydroxymethyl)glutathione dehydrogenase / alcohol dehydrogenase [EC:1.1.1.284 1.1.1.1]	XP_022158376.1//alcohol dehydrogenase 1B`[Momordica charantia];KAG6515620.1//hypothetical protein ZIOFF_026049`[Zingiber officinale]	PF08240.17//ADH_N`Alcohol dehydrogenase GroES-like domain;PF16912.10//Glu_dehyd_C`Glucose dehydrogenase C-terminus;PF00107.31//ADH_zinc_N`Zinc-binding dehydrogenase;PF13602.11//ADH_zinc_N_2`Zinc-binding dehydrogenase	-
Moc01g00700.1	R1	S1	5.05604	0.821908	2.93897	2.63451	0.0710952	0.176529	No Significant Difference	GO:0015074//DNA integration`biological_process`The process in which a DNA segment is incorporated into another, usually larger, DNA molecule such as a chromosome. [GOC:mah];GO:0003676//nucleic acid binding`molecular_function`Binding to a nucleic acid. [GOC:jl]	K26548//NPF4, NRT1`MFS transporter, POT/PTR family, nitrate transporter	TQD95848.1//hypothetical protein C1H46_018590`[Malus baccata]	PF00665.31//rve`Integrase core domain	-
Moc01g00710.1	R1	S1	1.58492	0.273545	0.929232	2.43457	0.368832	0.549327	No Significant Difference	-	-	XP_022151604.1//uncharacterized protein LOC111019517`[Momordica charantia]	PF07727.19//RVT_2`Reverse transcriptase (RNA-dependent DNA polymerase)	-
Moc01g00720.1	R1	S1	54.6442	63.3376	58.9909	-0.205651	0.615711	0.757181	No Significant Difference	-	K15015//SLC32A, VGAT`solute carrier family 32 (vesicular inhibitory amino acid transporter)	XP_022152156.1//uncharacterized protein LOC111019945`[Momordica charantia]	-	-
Moc01g00730.1	R1	S1	0.373725	0	0.186863	1.52715	0.708212	1	No Significant Difference	-	-	XP_022159327.1//uncharacterized protein LOC111025738`[Momordica charantia]	-	-
Moc01g00830.1	R1	S1	506.342	838.416	672.379	-0.72857	0.00386693	0.0186363	No Significant Difference	GO:0016020//membrane`cellular_component`A lipid bilayer along with all the proteins and protein complexes embedded in it and attached to it. [GOC:dos, GOC:mah, ISBN:0815316194];GO:0008289//lipid binding`molecular_function`Binding to a lipid. [GOC:ai]	-	XP_022149386.1//phosphatidylcholine transfer protein-like`[Momordica charantia]	PF01852.24//START`START domain	-
Moc01g00840.1	R1	S1	521.066	582.904	551.985	-0.163257	0.5519	0.708295	No Significant Difference	GO:0035091//phosphatidylinositol binding`molecular_function`Binding to an inositol-containing glycerophospholipid, i.e. phosphatidylinositol (PtdIns) and its phosphorylated derivatives. [GOC:bf, ISBN:0198506732, PMID:11395417];GO:0016020//membrane`cellular_component`A lipid bilayer along with all the proteins and protein complexes embedded in it and attached to it. [GOC:dos, GOC:mah, ISBN:0815316…	K12182//HGS, HRS, VPS27`hepatocyte growth factor-regulated tyrosine kinase substrate	XP_022149373.1//TOM1-like protein 5`[Momordica charantia]	PF00790.24//VHS`VHS domain;PF03127.19//GAT`GAT domain	-
Moc01g00940.1	R1	S1	866.225	1023.77	944.995	-0.24145	0.380458	0.560064	No Significant Difference	GO:0006633//fatty acid biosynthetic process`biological_process`The chemical reactions and pathways resulting in the formation of a fatty acid, any of the aliphatic monocarboxylic acids that can be liberated by hydrolysis from naturally occurring fats and oils. Fatty acids are predominantly straight-chain acids of 4 to 24 carbon atoms, which may be saturated or unsaturated; branched fatty acids an…	K01961//accC`acetyl-CoA carboxylase, biotin carboxylase subunit [EC:6.4.1.2 6.3.4.14]	XP_022149370.1//biotin carboxylase 1, chloroplastic`[Momordica charantia]	PF00289.27//Biotin_carb_N`Biotin carboxylase, N-terminal domain;PF02786.22//CPSase_L_D2`Carbamoyl-phosphate synthase L chain, ATP binding domain;PF02222.27//ATP-grasp`ATP-grasp domain;PF07478.18//Dala_Dala_lig_C`D-ala D-ala ligase C-terminus;PF02785.24//Biotin_carb_C`Biotin carboxylase C-terminal domain	-
Moc01g00950.1	R1	S1	2.34994	1.34996	1.84995	0.807659	0.589234	0.736801	No Significant Difference	-	-	-	-	-
Moc01g00960.1	R1	S1	0	0.293852	0.146926	-0.396401	0.922611	1	No Significant Difference	-	-	-	-	-
Moc01g01000.1	R1	S1	283.497	441.3	362.398	-0.637392	0.00950146	0.038074	No Significant Difference	GO:0017102//methionyl glutamyl tRNA synthetase complex`cellular_component`A complex consisting of methionyl- and glutamyl-tRNA synthetases. The tRNA synthetases present in the complex bind to their cognate tRNAs more efficiently than they do as monomers. [GOC:mcc, PMID:11069915];GO:0004831//tyrosine-tRNA ligase activity`molecular_function`Catalysis of the reaction: L-tyrosine + ATP + tRNA(Tyr) = …	K15437//AIMP1, ARC1`aminoacyl tRNA synthase complex-interacting multifunctional protein 1	XP_022149397.1//aminoacyl tRNA synthase complex-interacting multifunctional protein 1`[Momordica charantia]	PF01588.25//tRNA_bind`Putative tRNA binding domain	-
Moc01g01010.1	R1	S1	452.099	538.547	495.323	-0.253011	0.269813	0.446894	No Significant Difference	GO:0008757//S-adenosylmethionine-dependent methyltransferase activity`molecular_function`Catalysis of the transfer of a methyl group from S-adenosyl-L-methionine to a substrate. [GOC:mah];GO:0032259//methylation`biological_process`The process in which a methyl group is covalently attached to a molecule. [GOC:mah];GO:0006396//RNA processing`biological_process`Any process involved in the conversion…	K21552//HOL`methyl halide transferase [EC:2.1.1.165]	XP_022149366.1//probable thiol methyltransferase 2 isoform X2`[Momordica charantia];XP_022149365.1//probable thiol methyltransferase 2 isoform X1`[Momordica charantia];XP_022149369.1//probable thiol methyltransferase 2 isoform X4`[Momordica charantia];XP_022155160.1//squamous cell carcinoma antigen recognized by T-cells 3-like`[Momordica charantia]	PF05724.16//TPMT`Thiopurine S-methyltransferase (TPMT);PF08241.17//Methyltransf_11`Methyltransferase domain;PF13847.11//Methyltransf_31`Methyltransferase domain;PF13649.11//Methyltransf_25`Methyltransferase domain;PF08242.17//Methyltransf_12`Methyltransferase domain;PF13976.11//gag_pre-integrs`GAG-pre-integrase domain	-
Moc01g01050.1	R1	S1	406.372	289.958	348.165	0.485574	0.0377098	0.110117	No Significant Difference	GO:0005737//cytoplasm`cellular_component`The contents of a cell excluding the plasma membrane and nucleus, but including other subcellular structures. [ISBN:0198547684];GO:0001525//angiogenesis`biological_process`Blood vessel formation when new vessels emerge from the proliferation of pre-existing blood vessels. [ISBN:0878932453];GO:0044183//protein folding chaperone`molecular_function`Binding to…	-	XP_022149398.1//phosducin-like protein 3`[Momordica charantia]	PF02114.21//Phosducin`Phosducin	-
Moc01g01100.1	R1	S1	0	0.293852	0.146926	-0.396401	0.922611	1	No Significant Difference	GO:0008270//zinc ion binding`molecular_function`Binding to a zinc ion (Zn). [GOC:ai]	-	XP_050937152.1//uncharacterized protein LOC127148172`[Cucumis melo]	PF03108.20//DBD_Tnp_Mut`MuDR family transposase	-
Moc01g01110.1	R1	S1	325.247	700.074	512.661	-1.1052	2.36738e-06	3.55591e-05	Down	GO:0003887//DNA-directed DNA polymerase activity`molecular_function`Catalysis of the reaction: deoxynucleoside triphosphate + DNA(n) = diphosphate + DNA(n+1); the synthesis of DNA from deoxyribonucleotide triphosphates in the presence of a DNA template and a 3'hydroxyl group. [EC:2.7.7.7, GOC:vw, ISBN:0198547684];GO:0017108//5'-flap endonuclease activity`molecular_function`Catalysis of the cleava…	K02335//polA`DNA polymerase I [EC:2.7.7.7]	XP_022149355.1//uncharacterized protein LOC111017796 isoform X1`[Momordica charantia];XP_022149357.1//uncharacterized protein LOC111017796 isoform X3`[Momordica charantia];XP_022149360.1//uncharacterized protein LOC111017796 isoform X5`[Momordica charantia];XP_022149361.1//uncharacterized protein LOC111017796 isoform X6`[Momordica charantia];XP_022149358.1//uncharacterized protein LOC111017796 is…	PF02739.21//5_3_exonuc_N`5'-3' exonuclease, N-terminal resolvase-like domain;PF01367.25//5_3_exonuc`5'-3' exonuclease, C-terminal SAM fold	-
Moc01g01130.1	R1	S1	2.43117	0	1.21559	4.00828	0.0910091	0.210892	No Significant Difference	-	-	XP_022156873.1//uncharacterized protein LOC111023710`[Momordica charantia]	PF13963.11//Transpos_assoc`Transposase-associated domain	-
Moc01g01190.1	R1	S1	84.4972	56.793	70.6451	0.566649	0.171909	0.329358	No Significant Difference	GO:0005634//nucleus`cellular_component`A membrane-bounded organelle of eukaryotic cells in which chromosomes are housed and replicated. In most cells, the nucleus contains all of the cell's chromosomes except the organellar chromosomes, and is the site of RNA synthesis and processing. In some species, or in specialized cell types, RNA metabolism or DNA replication may be absent. [GOC:go_curators]…	K05302//SETD6`N-lysine methyltransferase SETD6 [EC:2.1.1.-]	XP_022149392.1//N-lysine methyltransferase setd6`[Momordica charantia]	-	-
Moc01g01210.1	R1	S1	0	0.293852	0.146926	-0.396401	0.922611	1	No Significant Difference	-	-	XP_022159063.1//uncharacterized protein LOC111025502, partial`[Momordica charantia]	-	-
Moc01g01240.1	R1	S1	86.4269	604.218	345.323	-2.80486	9.66751e-10	3.4116e-08	Down	GO:0140825//lactoperoxidase activity`molecular_function`Catalysis of the reaction: 2 a phenolic donor + H2O2 = 2 a phenolic radical donor + 2 H2O. [PMID:19339248, RHEA:56136];GO:0020037//heme binding`molecular_function`Binding to a heme, a compound composed of iron complexed in a porphyrin (tetrapyrrole) ring. [GOC:ai];GO:0006979//response to oxidative stress`biological_process`Any process that r…	K00430//E1.11.1.7`peroxidase [EC:1.11.1.7]	XP_022149363.1//peroxidase 47`[Momordica charantia]	PF00141.28//peroxidase`Peroxidase	-
Moc01g01250.1	R1	S1	508.52	420.492	464.506	0.274823	0.275991	0.452926	No Significant Difference	GO:0008198//ferrous iron binding`molecular_function`Binding to a ferrous iron ion, Fe(II). [GOC:ai];GO:0006725//obsolete cellular aromatic compound metabolic process`biological_process`OBSOLETE. The chemical reactions and pathways involving aromatic compounds, any organic compound characterized by one or more planar rings, each of which contains conjugated double bonds and delocalized pi electron…	K15777//DODA`4,5-DOPA dioxygenase extradiol [EC:1.13.11.-]	XP_022149362.1//extradiol ring-cleavage dioxygenase`[Momordica charantia]	PF02900.23//LigB`Catalytic LigB subunit of aromatic ring-opening dioxygenase	-
Moc01g01330.1	R1	S1	330.622	429.202	379.912	-0.377434	0.0991181	0.224235	No Significant Difference	GO:0046872//metal ion binding`molecular_function`Binding to a metal ion. [GOC:ai]	K26271//MS1, MMD1`PHD finger protein MS1/MMD1	XP_038881975.1//PHD finger protein At1g33420`[Benincasa hispida];XP_022149393.1//PHD finger protein At1g33420 isoform X1`[Momordica charantia];XP_022925287.1//PHD finger protein At1g33420-like`[Cucurbita moschata];XP_022149394.1//PHD finger protein At1g33420 isoform X2`[Momordica charantia]	PF20826.2//PHD_5`PhD finger domain;PF00628.34//PHD`PHD-finger	-
Moc01g01450.1	R1	S1	395.784	215.802	305.793	0.873119	0.00969932	0.0386369	No Significant Difference	GO:0003723//RNA binding`molecular_function`Binding to an RNA molecule or a portion thereof. [GOC:jl, GOC:mah]	K16195//EIF2AK2`eukaryotic translation initiation factor 2-alpha kinase 2 [EC:2.7.11.1]	XP_022149387.1//double-stranded RNA-binding protein 1-like isoform X1`[Momordica charantia]	PF00035.31//dsrm`Double-stranded RNA binding motif	-
Moc01g01470.1	R1	S1	802.746	556.27	679.508	0.528234	0.0522431	0.140885	No Significant Difference	GO:0016020//membrane`cellular_component`A lipid bilayer along with all the proteins and protein complexes embedded in it and attached to it. [GOC:dos, GOC:mah, ISBN:0815316194];GO:0012505//endomembrane system`cellular_component`A collection of membranous structures involved in transport within the cell. The main components of the endomembrane system are endoplasmic reticulum, Golgi bodies, vesicl…	-	XP_022149371.1//cleft lip and palate transmembrane protein 1 homolog`[Momordica charantia]	PF05602.17//CLPTM1`Cleft lip and palate transmembrane protein 1 (CLPTM1)	-
Moc01g01620.1	R1	S1	3.50626	8.09723	5.80174	-1.19116	0.264491	0.441231	No Significant Difference	-	-	KAA0026139.1//uncharacterized protein E6C27_scaffold19G00900`[Cucumis melo var. makuwa]	-	-
Moc01g01640.1	R1	S1	0.38251	0.587705	0.485108	-0.420407	0.914733	1	No Significant Difference	GO:0016926//protein desumoylation`biological_process`The process in which a SUMO protein (small ubiquitin-related modifier) is cleaved from its target protein. [GOC:jl, PMID:11265250];GO:0006508//proteolysis`biological_process`The hydrolysis of proteins into smaller polypeptides and/or amino acids by cleavage of their peptide bonds. [GOC:bf, GOC:mah];GO:0005634//nucleus`cellular_component`A membr…	K08592//SENP1`sentrin-specific protease 1 [EC:3.4.22.68]	XP_022155371.1//uncharacterized protein LOC111022515`[Momordica charantia]	-	-
Moc01g01740.1	R1	S1	0	0.293852	0.146926	-0.396401	0.922611	1	No Significant Difference	-	-	-	-	-
Moc01g01760.1	R1	S1	0	0.273545	0.136772	-0.396401	0.922611	1	No Significant Difference	-	-	KAK3211335.1//hypothetical protein Dsin_016041`[Dipteronia sinensis]	-	-
Moc01g01800.1	R1	S1	0.373725	0.820634	0.597179	-0.915912	0.803213	1	No Significant Difference	-	-	XP_022137317.1//uncharacterized protein LOC111008813`[Momordica charantia]	PF03732.22//Retrotrans_gag`Retrotransposon gag protein	-
Moc01g01940.1	R1	S1	16.7372	485.847	251.292	-4.84913	8.03147e-48	1.28959e-44	Down	GO:1902600//proton transmembrane transport`biological_process`The directed movement of a proton across a membrane. [GO_REF:0000069, GOC:pr, GOC:TermGenie];GO:0006885//regulation of pH`biological_process`Any process involved in the maintenance of an internal equilibrium of hydrogen ions, thereby modulating the internal pH, within an organism or cell. [GOC:dph, GOC:go_curators, GOC:tb];GO:0015297//…	K26731//CHX, KHA, nhaS4`K+:H+ antiporter	XP_022149364.1//cation/H(+) antiporter 15-like`[Momordica charantia]	PF00999.26//Na_H_Exchanger`Sodium/hydrogen exchanger family	-
Moc01g02060.1	R1	S1	30.388	24.0539	27.2209	0.333207	0.598263	0.744275	No Significant Difference	-	-	XP_022131662.1//uncharacterized protein LOC111004787`[Momordica charantia]	-	-
Moc01g02070.1	R1	S1	0.463744	0	0.231872	1.52715	0.708212	1	No Significant Difference	GO:0004523//RNA-DNA hybrid ribonuclease activity`molecular_function`Catalysis of the endonucleolytic cleavage of RNA in RNA-DNA hybrids to 5'-phosphomonoesters. [EC:3.1.26.4];GO:0003676//nucleic acid binding`molecular_function`Binding to a nucleic acid. [GOC:jl]	-	XP_022158377.1//uncharacterized protein LOC111024874`[Momordica charantia]	-	-
Moc01g02080.1	R1	S1	0	0.273545	0.136772	-0.396401	0.922611	1	No Significant Difference	GO:0008270//zinc ion binding`molecular_function`Binding to a zinc ion (Zn). [GOC:ai];GO:0003676//nucleic acid binding`molecular_function`Binding to a nucleic acid. [GOC:jl]	K10730//RECQL4`ATP-dependent DNA helicase Q4 [EC:5.6.2.4]	TYK04622.1//gag/pol protein`[Cucumis melo var. makuwa]	-	-
Moc01g02150.1	R1	S1	5.33096	15.638	10.4845	-1.53395	0.14454	0.292913	No Significant Difference	GO:0004523//RNA-DNA hybrid ribonuclease activity`molecular_function`Catalysis of the endonucleolytic cleavage of RNA in RNA-DNA hybrids to 5'-phosphomonoesters. [EC:3.1.26.4];GO:0003676//nucleic acid binding`molecular_function`Binding to a nucleic acid. [GOC:jl]	-	GMN38095.1//hypothetical protein TIFTF001_042759, partial`[Ficus carica];XP_022131661.1//uncharacterized protein LOC111004786`[Momordica charantia]	-	-
Moc01g02200.1	R1	S1	1.12118	83.3023	42.2118	-6.13599	6.43429e-08	1.5156e-06	Down	-	-	XP_022150760.1//uncharacterized protein LOC111018823`[Momordica charantia]	PF03732.22//Retrotrans_gag`Retrotransposon gag protein	-
Moc01g02210.1	R1	S1	0	1.3893	0.694652	-2.63411	0.347461	1	No Significant Difference	-	-	XP_022141672.1//uncharacterized protein LOC111011977`[Momordica charantia]	PF09331.16//DUF1985`Domain of unknown function (DUF1985)	-
Moc01g02290.1	R1	S1	320.132	278.554	299.343	0.199071	0.438127	0.612614	No Significant Difference	GO:0008270//zinc ion binding`molecular_function`Binding to a zinc ion (Zn). [GOC:ai];GO:0003676//nucleic acid binding`molecular_function`Binding to a nucleic acid. [GOC:jl];GO:0015074//DNA integration`biological_process`The process in which a DNA segment is incorporated into another, usually larger, DNA molecule such as a chromosome. [GOC:mah]	-	TYK15919.1//gag/pol protein`[Cucumis melo var. makuwa];KAA0025945.1//gag/pol protein`[Cucumis melo var. makuwa]	PF22936.1//Pol_BBD`Pol polyprotein, beta-barrel domain	-
Moc01g02370.1	R1	S1	0	0.8016	0.4008	-1.84679	0.644012	1	No Significant Difference	-	-	XP_022143536.1//uncharacterized protein LOC111013413`[Momordica charantia]	PF14111.11//DUF4283`Domain of unknown function (DUF4283);PF13456.11//RVT_3`Reverse transcriptase-like	-
Moc01g02440.1	R1	S1	1.14753	0.548363	0.847947	1.08331	0.700342	0.819568	No Significant Difference	-	-	-	-	-
Moc01g02810.1	R1	S1	110.488	48.6172	79.5528	1.17844	0.00791824	0.0330092	Up	GO:0007131//reciprocal meiotic recombination`biological_process`The cell cycle process in which double strand breaks are formed and repaired through a single or double Holliday junction intermediate. This results in the equal exchange of genetic material between non-sister chromatids in a pair of homologous chromosomes. These reciprocal recombinant products ensure the proper segregation of homolo…	K26271//MS1, MMD1`PHD finger protein MS1/MMD1	XP_022158982.1//protein DYAD-like isoform X1`[Momordica charantia];XP_022158983.1//protein DYAD-like isoform X2`[Momordica charantia]	-	-
Moc01g02840.1	R1	S1	0	0.293852	0.146926	-0.396401	0.922611	1	No Significant Difference	-	K09291//TPR, MLP1, MLP2`nucleoprotein TPR	XP_022159252.1//uncharacterized protein LOC111025665`[Momordica charantia]	-	-
Moc01g02850.1	R1	S1	0	0.254511	0.127255	-0.396401	0.922611	1	No Significant Difference	-	-	XP_022152110.1//uncharacterized protein LOC111019899`[Momordica charantia]	-	-
Moc01g02910.1	R1	S1	905.36	2034.05	1469.7	-1.16793	1.5963e-05	0.000193322	Down	GO:0004674//protein serine/threonine kinase activity`molecular_function`Catalysis of the reactions: ATP + protein serine = ADP + protein serine phosphate, and ATP + protein threonine = ADP + protein threonine phosphate. [GOC:bf, MetaCyc:PROTEIN-KINASE-RXN, PMID:2956925];GO:0035556//intracellular signal transduction`biological_process`The process in which a signal is passed on to downstream compon…	K14498//SNRK2`serine/threonine-protein kinase SRK2 [EC:2.7.11.1]	XP_022152354.1//serine/threonine-protein kinase SRK2A-like`[Momordica charantia]	PF00069.30//Pkinase`Protein kinase domain;PF07714.22//PK_Tyr_Ser-Thr`Protein tyrosine and serine/threonine kinase	-
Moc01g03100.1	R1	S1	105.999	133.215	119.607	-0.330774	0.300524	0.479703	No Significant Difference	-	-	-	-	-
Moc01g03490.1	R1	S1	0.373725	0.840941	0.607333	-0.945397	0.757198	1	No Significant Difference	GO:0006310//DNA recombination`biological_process`Any process in which a new genotype is formed by reassortment of genes resulting in gene combinations different from those that were present in the parents. In eukaryotes genetic recombination can occur by chromosome assortment, intrachromosomal recombination, or nonreciprocal interchromosomal recombination. Interchromosomal recombination occurs by…	K03469//rnhA, RNASEH1`ribonuclease HI [EC:3.1.26.4]	XP_022147189.1//LOW QUALITY PROTEIN: uncharacterized protein LOC111016200`[Momordica charantia]	PF13456.11//RVT_3`Reverse transcriptase-like	-
Moc01g03500.1	R1	S1	242.206	458.988	350.597	-0.923203	0.000693162	0.00457235	No Significant Difference	GO:0004674//protein serine/threonine kinase activity`molecular_function`Catalysis of the reactions: ATP + protein serine = ADP + protein serine phosphate, and ATP + protein threonine = ADP + protein threonine phosphate. [GOC:bf, MetaCyc:PROTEIN-KINASE-RXN, PMID:2956925];GO:0035556//intracellular signal transduction`biological_process`The process in which a signal is passed on to downstream compon…	K14498//SNRK2`serine/threonine-protein kinase SRK2 [EC:2.7.11.1]	XP_022157841.1//serine/threonine-protein kinase SRK2H-like`[Momordica charantia]	PF00069.30//Pkinase`Protein kinase domain;PF07714.22//PK_Tyr_Ser-Thr`Protein tyrosine and serine/threonine kinase	-
Moc01g03700.1	R1	S1	0	1.68188	0.840941	-2.91011	0.359427	0.539743	No Significant Difference	-	-	-	-	-
Moc01g03830.1	R1	S1	1098.16	892.547	995.354	0.298849	0.361692	0.541877	No Significant Difference	GO:0003735//structural constituent of ribosome`molecular_function`The action of a molecule that contributes to the structural integrity of the ribosome. [GOC:mah];GO:0006412//translation`biological_process`The cellular metabolic process in which a protein is formed, using the sequence of a mature mRNA or circRNA molecule to specify the sequence of amino acids in a polypeptide chain. Translation i…	K02882//RP-L18Ae, RPL18A`large subunit ribosomal protein L18Ae	XP_022157842.1//60S ribosomal protein L18a`[Momordica charantia]	PF01775.22//Ribosomal_L18A`Ribosomal proteins 50S-L18Ae/60S-L20/60S-L18A	-
Moc01g03860.1	R1	S1	0	0.782566	0.391283	-1.81535	0.649823	1	No Significant Difference	GO:0046983//protein dimerization activity`molecular_function`The formation of a protein dimer, a macromolecular structure consists of two noncovalently associated identical or nonidentical subunits. [ISBN:0198506732];GO:0003677//DNA binding`molecular_function`Any molecular function by which a gene product interacts selectively and non-covalently with DNA (deoxyribonucleic acid). [GOC:dph, GOC:jl,…	-	KAA0049761.1//zinc finger BED domain-containing protein RICESLEEPER 2-like`[Cucumis melo var. makuwa]	PF14372.11//hAT-like_RNase-H`hAT-like transposase, RNase-H fold	-
Moc01g03880.1	R1	S1	284.821	455.348	370.084	-0.676313	0.0272359	0.0860994	No Significant Difference	GO:0008289//lipid binding`molecular_function`Binding to a lipid. [GOC:ai];GO:0007049//cell cycle`biological_process`The progression of biochemical and morphological phases and events that occur in a cell during successive cell replication or nuclear replication events. Canonically, the cell cycle comprises the replication and segregation of genetic material followed by the division of the cell, b…	K19996//SFH5`phosphatidylinositol transfer protein SFH5	XP_022157840.1//patellin-3-like`[Momordica charantia]	PF03765.20//CRAL_TRIO_N`CRAL/TRIO, N-terminal domain;PF00650.25//CRAL_TRIO`CRAL/TRIO domain	-
Moc01g03960.1	R1	S1	189.691	160.289	174.99	0.242986	0.328392	0.508962	No Significant Difference	GO:0016567//protein ubiquitination`biological_process`The process in which one or more ubiquitin groups are added to a protein. [PMID:26906419];GO:0005634//nucleus`cellular_component`A membrane-bounded organelle of eukaryotic cells in which chromosomes are housed and replicated. In most cells, the nucleus contains all of the cell's chromosomes except the organellar chromosomes, and is the site of…	K10644//CHFR`E3 ubiquitin-protein ligase CHFR [EC:2.3.2.27]	XP_038887863.1//E3 ubiquitin-protein ligase CHFR`[Benincasa hispida];XP_022158120.1//E3 ubiquitin-protein ligase CHFR`[Momordica charantia]	PF13923.11//zf-C3HC4_2`Zinc finger, C3HC4 type (RING finger);PF13639.11//zf-RING_2`Ring finger domain;PF00097.30//zf-C3HC4`Zinc finger, C3HC4 type (RING finger);PF17979.6//zf-CRD`Cysteine rich domain with multizinc binding regions	-
Moc01g04030.1	R1	S1	321.152	361.808	341.48	-0.172075	0.614371	0.756402	No Significant Difference	-	-	XP_022158116.1//uncharacterized protein LOC111024675 isoform X1`[Momordica charantia];XP_022158117.1//uncharacterized protein LOC111024675 isoform X2`[Momordica charantia];XP_022158118.1//uncharacterized protein LOC111024675 isoform X3`[Momordica charantia]	-	-
Moc01g04120.1	R1	S1	7.94	7.69102	7.81551	0.0547571	0.947525	0.971683	No Significant Difference	GO:0006355//regulation of DNA-templated transcription`biological_process`Any process that modulates the frequency, rate or extent of cellular DNA-templated transcription. [GOC:go_curators, GOC:txnOH];GO:0003690//double-stranded DNA binding`molecular_function`Binding to double-stranded DNA. [GOC:elh, GOC:vw];GO:0006353//DNA-templated transcription termination`biological_process`The completion of t…	K15031//MTERF`mitochondrial transcription termination factor family protein	XP_022158121.1//uncharacterized protein LOC111024679`[Momordica charantia]	PF02536.19//mTERF`mTERF	-
Moc01g04160.1	R1	S1	0.747451	0	0.373725	2.32418	0.565801	1	No Significant Difference	-	-	KAJ9700568.1//hypothetical protein PVL29_006057`[Vitis rotundifolia]	PF14223.11//Retrotran_gag_2`gag-polypeptide of LTR copia-type;PF22936.1//Pol_BBD`Pol polyprotein, beta-barrel domain	-
Moc01g04300.1	R1	S1	33.5344	14.9105	24.2225	1.15841	0.02568	0.0822202	No Significant Difference	-	-	XP_022157107.1//uncharacterized protein LOC111023906 isoform X2`[Momordica charantia]	PF13963.11//Transpos_assoc`Transposase-associated domain;PF13952.11//DUF4216`Domain of unknown function (DUF4216);PF03004.19//Transposase_24`Plant transposase (Ptta/En/Spm family)	-
Moc01g04310.1	R1	S1	10.6473	11.0974	10.8723	-0.0831059	0.914469	0.951866	No Significant Difference	-	-	-	-	-
Moc01g04580.1	R1	S1	3.77239	5.7356	4.75399	-0.57419	0.622401	0.76233	No Significant Difference	-	-	-	-	-
Moc01g04640.1	R1	S1	0	1.1551	0.577551	-2.36432	0.515597	1	No Significant Difference	-	K09291//TPR, MLP1, MLP2`nucleoprotein TPR	XP_022159252.1//uncharacterized protein LOC111025665`[Momordica charantia]	-	-
Moc01g04650.1	R1	S1	0	0.567397	0.283698	-1.33836	0.740054	1	No Significant Difference	GO:0016310//phosphorylation`biological_process`The process of introducing a phosphate group into a molecule, usually with the formation of a phosphoric ester, a phosphoric anhydride or a phosphoric amide. [ISBN:0198506732];GO:0016020//membrane`cellular_component`A lipid bilayer along with all the proteins and protein complexes embedded in it and attached to it. [GOC:dos, GOC:mah, ISBN:0815316194]…	K13466//EIX1_2`EIX receptor 1/2	XP_022159203.1//LRR receptor-like serine/threonine-protein kinase GSO2`[Momordica charantia]	PF08263.17//LRRNT_2`Leucine rich repeat N-terminal domain;PF13855.11//LRR_8`Leucine rich repeat	-
Moc01g04670.1	R1	S1	1.985	7.84584	4.91542	-1.9671	0.100012	0.225859	No Significant Difference	-	-	XP_022155284.1//uncharacterized protein LOC111022420`[Momordica charantia]	-	-
Moc01g04700.1	R1	S1	0.373725	0.293852	0.333789	0.565379	0.8898	1	No Significant Difference	-	-	-	-	-
Moc01g04710.1	R1	S1	0.846254	5.0482	2.94723	-2.61364	0.102033	0.229081	No Significant Difference	GO:0015074//DNA integration`biological_process`The process in which a DNA segment is incorporated into another, usually larger, DNA molecule such as a chromosome. [GOC:mah];GO:0046872//metal ion binding`molecular_function`Binding to a metal ion. [GOC:ai];GO:0004523//RNA-DNA hybrid ribonuclease activity`molecular_function`Catalysis of the endonucleolytic cleavage of RNA in RNA-DNA hybrids to 5'-ph…	K11985//TRAIP, TRIP`TRAF-interacting protein [EC:2.3.2.27]	XP_022157796.1//LOW QUALITY PROTEIN: uncharacterized protein LOC111024415`[Momordica charantia]	-	-
Moc01g04730.1	R1	S1	167.266	132.364	149.815	0.338876	0.270216	0.44718	No Significant Difference	GO:0005737//cytoplasm`cellular_component`The contents of a cell excluding the plasma membrane and nucleus, but including other subcellular structures. [ISBN:0198547684];GO:0031293//membrane protein intracellular domain proteolysis`biological_process`The proteolytic cleavage of a transmembrane protein leading to the release of an intracellular domain. [PMID:12808018];GO:0016020//membrane`cellular_…	K07765//MBTPS2`S2P endopeptidase [EC:3.4.24.85]	XP_022155331.1//membrane-bound transcription factor site-2 protease homolog isoform X1`[Momordica charantia];XP_022155333.1//membrane-bound transcription factor site-2 protease homolog isoform X3`[Momordica charantia];XP_022155332.1//membrane-bound transcription factor site-2 protease homolog isoform X2`[Momordica charantia]	PF02163.27//Peptidase_M50`Peptidase family M50	-
Moc01g04880.1	R1	S1	0	0.567397	0.283698	-1.33836	0.740054	1	No Significant Difference	-	-	XP_022142326.1//uncharacterized protein LOC111012467`[Momordica charantia]	-	-
Moc01g04920.1	R1	S1	0	0.293852	0.146926	-0.396401	0.922611	1	No Significant Difference	GO:0015074//DNA integration`biological_process`The process in which a DNA segment is incorporated into another, usually larger, DNA molecule such as a chromosome. [GOC:mah];GO:0004523//RNA-DNA hybrid ribonuclease activity`molecular_function`Catalysis of the endonucleolytic cleavage of RNA in RNA-DNA hybrids to 5'-phosphomonoesters. [EC:3.1.26.4];GO:0003676//nucleic acid binding`molecular_function…	-	XP_022154406.1//uncharacterized protein LOC111021683`[Momordica charantia]	-	-
Moc01g04990.1	R1	S1	1.985	1.93512	1.96006	0.045743	0.979343	0.989512	No Significant Difference	-	-	-	-	-
Moc01g05040.1	R1	S1	709.124	1344.18	1026.65	-0.922673	3.45644e-05	0.000369992	No Significant Difference	-	K22381//ZNF598`E3 ubiquitin-protein ligase ZNF598 [EC:2.3.2.27]	XP_022157856.1//uncharacterized protein LOC111024471 isoform X3`[Momordica charantia];XP_038887229.1//secreted RxLR effector protein 161-like`[Benincasa hispida];XP_022157854.1//uncharacterized protein LOC111024471 isoform X1`[Momordica charantia];XP_022157855.1//uncharacterized protein LOC111024471 isoform X2`[Momordica charantia]	-	-
Moc01g05060.1	R1	S1	0	0.587705	0.293852	-1.38291	0.731487	1	No Significant Difference	GO:0015074//DNA integration`biological_process`The process in which a DNA segment is incorporated into another, usually larger, DNA molecule such as a chromosome. [GOC:mah];GO:0008270//zinc ion binding`molecular_function`Binding to a zinc ion (Zn). [GOC:ai];GO:0003676//nucleic acid binding`molecular_function`Binding to a nucleic acid. [GOC:jl]	-	KAA0046415.1//gag/pol protein`[Cucumis melo var. makuwa]	PF14223.11//Retrotran_gag_2`gag-polypeptide of LTR copia-type	-
Moc01g05160.1	R1	S1	0	0.528055	0.264028	-1.24821	0.757461	1	No Significant Difference	GO:0015074//DNA integration`biological_process`The process in which a DNA segment is incorporated into another, usually larger, DNA molecule such as a chromosome. [GOC:mah];GO:0003676//nucleic acid binding`molecular_function`Binding to a nucleic acid. [GOC:jl]	-	XP_022151603.1//LOW QUALITY PROTEIN: uncharacterized protein LOC111019515`[Momordica charantia]	PF20167.3//Transposase_32`Putative plant transposon protein	-
Moc01g05170.1	R1	S1	0.765021	0	0.38251	2.35312	0.560706	1	No Significant Difference	-	-	-	-	-
Moc01g05210.1	R1	S1	35.4182	47.0011	41.2097	-0.40054	0.352638	0.532772	No Significant Difference	-	-	XP_022157853.1//uncharacterized protein LOC111024470`[Momordica charantia]	-	-
Moc01g05240.1	R1	S1	0.373725	0.273545	0.323635	0.565379	0.8898	1	No Significant Difference	-	-	XP_022155996.1//uncharacterized protein LOC111022971`[Momordica charantia]	-	-
Moc01g05330.1	R1	S1	0	0.254511	0.127255	-0.396401	0.922611	1	No Significant Difference	-	-	XP_022159327.1//uncharacterized protein LOC111025738`[Momordica charantia]	PF03732.22//Retrotrans_gag`Retrotransposon gag protein	-
Moc01g05350.1	R1	S1	201.882	152.11	176.996	0.406595	0.169617	0.326329	No Significant Difference	GO:0005737//cytoplasm`cellular_component`The contents of a cell excluding the plasma membrane and nucleus, but including other subcellular structures. [ISBN:0198547684];GO:0016020//membrane`cellular_component`A lipid bilayer along with all the proteins and protein complexes embedded in it and attached to it. [GOC:dos, GOC:mah, ISBN:0815316194];GO:0016301//kinase activity`molecular_function`Cataly…	K00876//udk, UCK`uridine kinase [EC:2.7.1.48]	XP_022157407.1//uncharacterized protein LOC111024113 isoform X2`[Momordica charantia];XP_022157410.1//uncharacterized protein LOC111024113 isoform X4`[Momordica charantia];XP_022157412.1//uncharacterized protein LOC111024113 isoform X6`[Momordica charantia];XP_022157408.1//uncharacterized protein LOC111024113 isoform X3`[Momordica charantia]	PF00485.23//PRK`Phosphoribulokinase / Uridine kinase family	-
Moc01g05360.1	R1	S1	0	0.273545	0.136772	-0.396401	0.922611	1	No Significant Difference	-	K12896//SRSF7, SFRS7`serine/arginine-rich splicing factor 7	XP_022158568.1//uncharacterized protein LOC111025021`[Momordica charantia]	PF14223.11//Retrotran_gag_2`gag-polypeptide of LTR copia-type	-
Moc01g05540.1	R1	S1	0.373725	0.254511	0.314118	0.565379	0.8898	1	No Significant Difference	GO:0010073//meristem maintenance`biological_process`Any process involved in maintaining the identity, size and shape of a meristem. [GOC:tb]	-	XP_022149984.1//serine/threonine-protein phosphatase 7 long form homolog`[Momordica charantia]	-	-
Moc01g05660.1	R1	S1	0	0.273545	0.136772	-0.396401	0.922611	1	No Significant Difference	-	-	XP_022150760.1//uncharacterized protein LOC111018823`[Momordica charantia]	PF03732.22//Retrotrans_gag`Retrotransposon gag protein	-
Moc01g05720.1	R1	S1	469.873	497.213	483.543	-0.0811619	0.715675	0.83005	No Significant Difference	-	-	-	-	-
Moc01g05730.1	R1	S1	0	2.44796	1.22398	-3.4545	0.217999	0.386777	No Significant Difference	-	-	-	-	-
Moc01g05900.1	R1	S1	15.5633	320.767	168.165	-4.35896	8.57594e-27	3.24002e-24	Down	-	-	-	-	-
Moc01g06000.1	R1	S1	1.14753	0.509022	0.828276	1.1644	0.724933	0.83615	No Significant Difference	GO:0015074//DNA integration`biological_process`The process in which a DNA segment is incorporated into another, usually larger, DNA molecule such as a chromosome. [GOC:mah];GO:0008270//zinc ion binding`molecular_function`Binding to a zinc ion (Zn). [GOC:ai];GO:0003676//nucleic acid binding`molecular_function`Binding to a nucleic acid. [GOC:jl]	K09250//CNBP`cellular nucleic acid-binding protein	XP_022157414.1//LOW QUALITY PROTEIN: uncharacterized protein LOC111024115`[Momordica charantia]	PF00098.28//zf-CCHC`Zinc knuckle	-
Moc01g06020.1	R1	S1	0.373725	0.881557	0.627641	-1.00805	0.781098	1	No Significant Difference	-	-	XP_022159252.1//uncharacterized protein LOC111025665`[Momordica charantia]	-	-
Moc01g06050.1	R1	S1	0.463744	0	0.231872	1.52715	0.708212	1	No Significant Difference	-	-	XP_038887118.1//uncharacterized protein K02A2.6-like`[Benincasa hispida]	PF03732.22//Retrotrans_gag`Retrotransposon gag protein	-
Moc01g06080.1	R1	S1	240.653	176.413	208.533	0.448989	0.12071	0.257368	No Significant Difference	GO:0030328//prenylcysteine catabolic process`biological_process`The chemical reactions and pathways resulting in the breakdown of prenylcysteine, 3-methyl-2-buten-1-yl-cysteine, a derivative of the amino acid cysteine formed by the covalent addition of a prenyl residue. [GOC:ai];GO:0016829//lyase activity`molecular_function`Catalysis of the cleavage of C-C, C-O, C-N and other bonds by other means…	K05906//PCYOX1, FCLY`prenylcysteine oxidase / farnesylcysteine lyase [EC:1.8.3.5 1.8.3.6]	XP_022159244.1//farnesylcysteine lyase isoform X1`[Momordica charantia];XP_022159245.1//farnesylcysteine lyase isoform X2`[Momordica charantia]	PF13450.11//NAD_binding_8`NAD(P)-binding Rossmann-like domain;PF01593.29//Amino_oxidase`Flavin containing amine oxidoreductase;PF07156.19//Prenylcys_lyase`Prenylcysteine lyase	-
Moc01g06100.1	R1	S1	0.463744	0	0.231872	1.52715	0.708212	1	No Significant Difference	GO:0003676//nucleic acid binding`molecular_function`Binding to a nucleic acid. [GOC:jl]	-	XP_022154847.1//LOW QUALITY PROTEIN: uncharacterized protein LOC111022007`[Momordica charantia]	PF19259.4//Ty3_capsid`Ty3 transposon capsid-like protein;PF03732.22//Retrotrans_gag`Retrotransposon gag protein;PF20167.3//Transposase_32`Putative plant transposon protein	-
Moc01g06160.1	R1	S1	0	0.587705	0.293852	-1.38291	0.731487	1	No Significant Difference	GO:0008270//zinc ion binding`molecular_function`Binding to a zinc ion (Zn). [GOC:ai];GO:0003676//nucleic acid binding`molecular_function`Binding to a nucleic acid. [GOC:jl]	-	KAA0025749.1//Transposon Ty3-I Gag-Pol polyprotein`[Cucumis melo var. makuwa]	-	-
Moc01g06170.1	R1	S1	0	0.273545	0.136772	-0.396401	0.922611	1	No Significant Difference	-	-	-	-	-
Moc01g06280.1	R1	S1	0	0.293852	0.146926	-0.396401	0.922611	1	No Significant Difference	GO:0015074//DNA integration`biological_process`The process in which a DNA segment is incorporated into another, usually larger, DNA molecule such as a chromosome. [GOC:mah];GO:0003676//nucleic acid binding`molecular_function`Binding to a nucleic acid. [GOC:jl]	-	TYK08102.1//Transposon Ty3-I Gag-Pol polyprotein`[Cucumis melo var. makuwa]	-	-
Moc01g06430.1	R1	S1	0	1.64127	0.820634	-2.87758	0.466416	1	No Significant Difference	-	-	-	-	-
Moc01g06460.1	R1	S1	487.235	531.168	509.201	-0.124573	0.607822	0.751412	No Significant Difference	GO:0005737//cytoplasm`cellular_component`The contents of a cell excluding the plasma membrane and nucleus, but including other subcellular structures. [ISBN:0198547684];GO:0051661//maintenance of centrosome location`biological_process`Any process in which a centrosome is maintained in a specific location within a cell and prevented from moving elsewhere. [GOC:ai, GOC:dph, GOC:tb];GO:0051684//main…	K16810//TBCCD1`TBCC domain-containing protein 1	XP_022158963.1//TBCC domain-containing protein 1-like`[Momordica charantia]	PF07986.17//TBCC`Tubulin binding cofactor C	-
Moc01g06580.1	R1	S1	0	0.254511	0.127255	-0.396401	0.922611	1	No Significant Difference	-	-	XP_022155155.1//uncharacterized protein LOC111022298`[Momordica charantia]	PF09331.16//DUF1985`Domain of unknown function (DUF1985)	-
Moc01g06590.1	R1	S1	0.38251	0.509022	0.445766	-0.240994	0.952237	1	No Significant Difference	GO:0006508//proteolysis`biological_process`The hydrolysis of proteins into smaller polypeptides and/or amino acids by cleavage of their peptide bonds. [GOC:bf, GOC:mah];GO:0008234//cysteine-type peptidase activity`molecular_function`Catalysis of the hydrolysis of peptide bonds in a polypeptide chain by a mechanism in which the sulfhydryl group of a cysteine residue at the active center acts as a …	-	XP_022154997.1//uncharacterized protein LOC111022140`[Momordica charantia]	PF02902.24//Peptidase_C48`Ulp1 protease family, C-terminal catalytic domain	-
Moc01g06660.1	R1	S1	2.25114	12.9315	7.59134	-2.46917	0.0226739	0.074757	No Significant Difference	-	-	XP_022152854.1//uncharacterized protein LOC111020479`[Momordica charantia]	-	-
Moc01g06670.1	R1	S1	0.756236	6.18299	3.46961	-2.96742	0.0590531	0.153699	No Significant Difference	-	K09291//TPR, MLP1, MLP2`nucleoprotein TPR	XP_022159252.1//uncharacterized protein LOC111025665`[Momordica charantia]	-	-
Moc01g06680.1	R1	S1	823.775	1782.32	1303.05	-1.11343	0.00309279	0.015539	Down	GO:0016020//membrane`cellular_component`A lipid bilayer along with all the proteins and protein complexes embedded in it and attached to it. [GOC:dos, GOC:mah, ISBN:0815316194];GO:0009507//chloroplast`cellular_component`A chlorophyll-containing plastid with thylakoids organized into grana and frets, or stroma thylakoids, and embedded in a stroma. [ISBN:0471245208]	K22547//HAC1`arsenate reductase [EC:1.20.4.1]	XP_022155002.1//rhodanese-like domain-containing protein 9, chloroplastic isoform X1`[Momordica charantia]	PF00581.25//Rhodanese`Rhodanese-like domain	-
Moc01g06740.1	R1	S1	0	0.273545	0.136772	-0.396401	0.922611	1	No Significant Difference	-	-	XP_022154965.1//uncharacterized protein LOC111022110`[Momordica charantia]	PF09331.16//DUF1985`Domain of unknown function (DUF1985)	-
Moc01g06750.1	R1	S1	1.31	6.0276	3.6688	-2.26528	0.127695	0.267914	No Significant Difference	-	-	XP_022155155.1//uncharacterized protein LOC111022298`[Momordica charantia]	PF09331.16//DUF1985`Domain of unknown function (DUF1985)	-
Moc01g06760.1	R1	S1	0	2.40607	1.20304	-3.43274	0.14604	0.294433	No Significant Difference	-	-	-	-	-
Moc01g06820.1	R1	S1	14.3573	328.949	171.653	-4.53876	3.17032e-09	9.99767e-08	Down	-	-	KAA0054115.1//Retrotransposable element Tf2`[Cucumis melo var. makuwa];XP_022157873.1//uncharacterized protein LOC111024485`[Momordica charantia]	-	-
Moc01g06830.1	R1	S1	87.6888	52.768	70.2284	0.727598	0.0927983	0.213906	No Significant Difference	GO:0007346//regulation of mitotic cell cycle`biological_process`Any process that modulates the rate or extent of progress through the mitotic cell cycle. [GOC:dph, GOC:go_curators, GOC:tb];GO:0012505//endomembrane system`cellular_component`A collection of membranous structures involved in transport within the cell. The main components of the endomembrane system are endoplasmic reticulum, Golgi bo…	-	XP_022156811.1//CDK5RAP3-like protein`[Momordica charantia]	-	-
Moc01g06840.1	R1	S1	737.153	586.103	661.628	0.330575	0.125622	0.264792	No Significant Difference	GO:0007346//regulation of mitotic cell cycle`biological_process`Any process that modulates the rate or extent of progress through the mitotic cell cycle. [GOC:dph, GOC:go_curators, GOC:tb];GO:0012505//endomembrane system`cellular_component`A collection of membranous structures involved in transport within the cell. The main components of the endomembrane system are endoplasmic reticulum, Golgi bo…	-	XP_022156811.1//CDK5RAP3-like protein`[Momordica charantia]	PF05600.17//CDK5RAP3`CDK5 regulatory subunit-associated protein 3	-
Moc01g06890.1	R1	S1	1.14753	0	0.573766	2.93468	0.463088	1	No Significant Difference	GO:0004523//RNA-DNA hybrid ribonuclease activity`molecular_function`Catalysis of the endonucleolytic cleavage of RNA in RNA-DNA hybrids to 5'-phosphomonoesters. [EC:3.1.26.4];GO:0003676//nucleic acid binding`molecular_function`Binding to a nucleic acid. [GOC:jl]	K12896//SRSF7, SFRS7`serine/arginine-rich splicing factor 7	KAH9685107.1//reverse transcriptase domain-containing protein`[Citrus sinensis]	PF14392.11//zf-CCHC_4`Zinc knuckle;PF03372.28//Exo_endo_phos`Endonuclease/Exonuclease/phosphatase family	-
Moc01g06910.1	R1	S1	0	0.509022	0.254511	-1.20261	0.766297	1	No Significant Difference	-	-	XP_022157448.1//uncharacterized protein LOC111024144`[Momordica charantia]	PF03732.22//Retrotrans_gag`Retrotransposon gag protein	-
Moc01g06980.1	R1	S1	0	4.40779	2.20389	-4.29937	0.159388	0.31344	No Significant Difference	-	-	-	-	-
Moc01g07170.1	R1	S1	0	0.293852	0.146926	-0.396401	0.922611	1	No Significant Difference	-	-	-	-	-
Moc01g07370.1	R1	S1	5.82498	3.53704	4.68101	0.711602	0.621567	0.761862	No Significant Difference	GO:0003676//nucleic acid binding`molecular_function`Binding to a nucleic acid. [GOC:jl]	-	XP_022154847.1//LOW QUALITY PROTEIN: uncharacterized protein LOC111022007`[Momordica charantia]	-	-
Moc01g07380.1	R1	S1	128.97	294.911	211.94	-1.19339	2.00311e-05	0.000233772	Down	-	-	-	-	-
Moc01g07410.1	R1	S1	0.463744	0	0.231872	1.52715	0.708212	1	No Significant Difference	-	-	XP_022158197.1//uncharacterized protein LOC111024734`[Momordica charantia]	PF14223.11//Retrotran_gag_2`gag-polypeptide of LTR copia-type	-
Moc01g07500.1	R1	S1	0.756236	93.7239	47.2401	-6.88477	5.80826e-07	1.04886e-05	Down	-	-	XP_022159252.1//uncharacterized protein LOC111025665`[Momordica charantia]	-	-
Moc01g07510.1	R1	S1	0	0.293852	0.146926	-0.396401	0.922611	1	No Significant Difference	GO:0008270//zinc ion binding`molecular_function`Binding to a zinc ion (Zn). [GOC:ai];GO:0003676//nucleic acid binding`molecular_function`Binding to a nucleic acid. [GOC:jl]	-	TYK00056.1//gag/pol protein`[Cucumis melo var. makuwa]	-	-
Moc01g07550.1	R1	S1	3.56114	168.339	85.9502	-5.55771	0.000259197	0.00202687	Down	-	-	XP_022159252.1//uncharacterized protein LOC111025665`[Momordica charantia]	-	-
Moc01g07570.1	R1	S1	155.459	221.047	188.253	-0.510337	0.0880684	0.206085	No Significant Difference	GO:0004739//pyruvate dehydrogenase (acetyl-transferring) activity`molecular_function`Catalysis of the reaction: pyruvate + lipoamide = S-acetyldihydrolipoamide + CO2. [EC:1.2.4.1];GO:0006086//acetyl-CoA biosynthetic process from pyruvate`biological_process`The chemical reactions and pathways resulting in the formation of acetyl-CoA from pyruvate. [GOC:dph, GOC:go_curators, GOC:tb];GO:0005967//obs…	-	XP_022139948.1//pyruvate dehydrogenase E1 component subunit beta-3, chloroplastic`[Momordica charantia]	-	-
Moc01g07580.1	R1	S1	58.5878	14.4974	36.5426	2.00311	0.000306668	0.00232725	Up	GO:0006355//regulation of DNA-templated transcription`biological_process`Any process that modulates the frequency, rate or extent of cellular DNA-templated transcription. [GOC:go_curators, GOC:txnOH];GO:0003690//double-stranded DNA binding`molecular_function`Binding to double-stranded DNA. [GOC:elh, GOC:vw];GO:0006353//DNA-templated transcription termination`biological_process`The completion of t…	K15031//MTERF`mitochondrial transcription termination factor family protein	XP_022158597.1//transcription termination factor MTEF18, mitochondrial-like`[Momordica charantia]	PF02536.19//mTERF`mTERF	-
Moc01g07590.1	R1	S1	54.9706	41.2123	48.0914	0.407436	0.334431	0.515711	No Significant Difference	-	-	-	-	-
Moc01g07610.1	R1	S1	0	0.273545	0.136772	-0.396401	0.922611	1	No Significant Difference	-	-	-	-	-
Moc01g07620.1	R1	S1	9.30488	5.24249	7.27368	0.815674	0.448062	0.622037	No Significant Difference	GO:0005829//cytosol`cellular_component`The part of the cytoplasm that does not contain organelles but which does contain other particulate matter, such as protein complexes. [GOC:hjd, GOC:jl];GO:0006355//regulation of DNA-templated transcription`biological_process`Any process that modulates the frequency, rate or extent of cellular DNA-templated transcription. [GOC:go_curators, GOC:txnOH];GO:0010…	K18738//HEK`heterogeneous nuclear rnp K-like protein	XP_022158596.1//zinc finger CCCH domain-containing protein 31-like`[Momordica charantia]	PF00013.34//KH_1`KH domain	C3H//http://planttfdb.gao-lab.org/family.php?fam=C3H
Moc01g07760.1	R1	S1	0	0.8016	0.4008	-1.84679	0.644012	1	No Significant Difference	-	-	-	-	-
Moc01g07940.1	R1	S1	0	2.69993	1.34996	-3.5975	0.104841	0.233337	No Significant Difference	GO:0010073//meristem maintenance`biological_process`Any process involved in maintaining the identity, size and shape of a meristem. [GOC:tb]	-	XP_022156071.1//serine/threonine-protein phosphatase 7 long form homolog`[Momordica charantia]	-	-
Moc01g08070.1	R1	S1	0	0.567397	0.283698	-1.33836	0.740054	1	No Significant Difference	GO:0015074//DNA integration`biological_process`The process in which a DNA segment is incorporated into another, usually larger, DNA molecule such as a chromosome. [GOC:mah];GO:0004523//RNA-DNA hybrid ribonuclease activity`molecular_function`Catalysis of the endonucleolytic cleavage of RNA in RNA-DNA hybrids to 5'-phosphomonoesters. [EC:3.1.26.4];GO:0003676//nucleic acid binding`molecular_function…	-	XP_022158219.1//protein NYNRIN-like`[Momordica charantia]	PF17921.6//Integrase_H2C2`Integrase zinc binding domain	-
Moc01g08100.1	R1	S1	310.497	182.027	246.262	0.768488	0.02234	0.0740022	No Significant Difference	GO:0005634//nucleus`cellular_component`A membrane-bounded organelle of eukaryotic cells in which chromosomes are housed and replicated. In most cells, the nucleus contains all of the cell's chromosomes except the organellar chromosomes, and is the site of RNA synthesis and processing. In some species, or in specialized cell types, RNA metabolism or DNA replication may be absent. [GOC:go_curators]…	K14571//RIX7, NVL`ribosome biogenesis ATPase	XP_022152355.1//cell division control protein 48 homolog C`[Momordica charantia]	PF05496.17//RuvB_N`Holliday junction DNA helicase RuvB P-loop domain;PF00004.34//AAA`ATPase family associated with various cellular activities (AAA);PF17862.6//AAA_lid_3`AAA+ lid domain	-
Moc01g08210.1	R1	S1	47.0864	77.4836	62.285	-0.72261	0.279594	0.456931	No Significant Difference	GO:0046872//metal ion binding`molecular_function`Binding to a metal ion. [GOC:ai];GO:0016020//membrane`cellular_component`A lipid bilayer along with all the proteins and protein complexes embedded in it and attached to it. [GOC:dos, GOC:mah, ISBN:0815316194];GO:0004252//serine-type endopeptidase activity`molecular_function`Catalysis of the hydrolysis of internal, alpha-peptide bonds in a polypept…	K09651//RHBDD1, RHBDL4`rhomboid-related protein 4 [EC:3.4.21.105]	XP_022152348.1//rhomboid-like protein 14, mitochondrial`[Momordica charantia]	PF01694.27//Rhomboid`Rhomboid family	-
Moc01g08510.1	R1	S1	581.571	985.689	783.63	-0.761025	0.00567891	0.0252705	No Significant Difference	GO:0005634//nucleus`cellular_component`A membrane-bounded organelle of eukaryotic cells in which chromosomes are housed and replicated. In most cells, the nucleus contains all of the cell's chromosomes except the organellar chromosomes, and is the site of RNA synthesis and processing. In some species, or in specialized cell types, RNA metabolism or DNA replication may be absent. [GOC:go_curators]…	K14571//RIX7, NVL`ribosome biogenesis ATPase	XP_022966176.1//cell division control protein 48 homolog C-like`[Cucurbita maxima];CAB4273312.1//unnamed protein product`[Prunus armeniaca];XP_022152364.1//uncharacterized protein LOC111020108`[Momordica charantia];XP_023518413.1//cell division control protein 48 homolog C-like`[Cucurbita pepo subsp. pepo]	PF00004.34//AAA`ATPase family associated with various cellular activities (AAA)	-
Moc01g08520.1	R1	S1	4.66474	1.07514	2.86994	2.11654	0.241753	0.415049	No Significant Difference	GO:0005634//nucleus`cellular_component`A membrane-bounded organelle of eukaryotic cells in which chromosomes are housed and replicated. In most cells, the nucleus contains all of the cell's chromosomes except the organellar chromosomes, and is the site of RNA synthesis and processing. In some species, or in specialized cell types, RNA metabolism or DNA replication may be absent. [GOC:go_curators]…	K14571//RIX7, NVL`ribosome biogenesis ATPase	XP_057979980.1//cell division control protein 48 homolog C-like`[Malania oleifera]	PF05496.17//RuvB_N`Holliday junction DNA helicase RuvB P-loop domain;PF00004.34//AAA`ATPase family associated with various cellular activities (AAA)	-
Moc01g08710.1	R1	S1	0	2.19218	1.09609	-3.2944	0.164319	0.319356	No Significant Difference	-	-	GMN72743.1//hypothetical protein TIFTF001_052059`[Ficus carica]	PF20167.3//Transposase_32`Putative plant transposon protein	-
Moc01g08720.1	R1	S1	264.312	172.053	218.182	0.617846	0.00966519	0.0385647	No Significant Difference	-	-	XP_022152356.1//F-box protein At5g39450-like`[Momordica charantia]	PF00646.38//F-box`F-box domain	-
Moc01g08770.1	R1	S1	126.091	65.6281	95.8596	0.939805	0.0526968	0.141889	No Significant Difference	GO:0032040//small-subunit processome`cellular_component`A large ribonucleoprotein complex that is an early preribosomal complex. In S. cerevisiae, it has a size of 80S and consists of the 35S pre-rRNA, early-associating ribosomal proteins most of which are part of the small ribosomal subunit, the U3 snoRNA and associated proteins. [GOC:krc, GOC:vw, PMID:12068309, PMID:12957375, PMID:15120992, PMI…	K14544//UTP22, NOL6`U3 small nucleolar RNA-associated protein 22	XP_022152358.1//nucleolar protein 6`[Momordica charantia]	PF03813.19//Nrap`Nrap protein domain 1;PF17403.7//Nrap_D2`Nrap protein PAP/OAS-like domain;PF17404.7//Nrap_D3`Nrap protein domain 3;PF17405.7//Nrap_D4`Nrap protein nucleotidyltransferase domain 4;PF17406.7//Nrap_D5`Nrap protein PAP/OAS1-like domain 5;PF17407.7//Nrap_D6`Nrap protein domain 6	-
Moc01g08780.1	R1	S1	1.8862	0.509022	1.19761	1.87327	0.448254	0.62208	No Significant Difference	GO:0004523//RNA-DNA hybrid ribonuclease activity`molecular_function`Catalysis of the endonucleolytic cleavage of RNA in RNA-DNA hybrids to 5'-phosphomonoesters. [EC:3.1.26.4]	-	XP_022131662.1//uncharacterized protein LOC111004787`[Momordica charantia]	-	-
Moc01g08800.1	R1	S1	0	0.293852	0.146926	-0.396401	0.922611	1	No Significant Difference	-	K09291//TPR, MLP1, MLP2`nucleoprotein TPR	XP_022159063.1//uncharacterized protein LOC111025502, partial`[Momordica charantia]	-	-
Moc01g08870.1	R1	S1	0	0.254511	0.127255	-0.396401	0.922611	1	No Significant Difference	-	-	XP_022156878.1//uncharacterized protein LOC111023711`[Momordica charantia]	-	-
Moc01g08890.1	R1	S1	135.495	148.343	141.919	-0.12901	0.705321	0.822945	No Significant Difference	-	K17710//PTCD1`pentatricopeptide repeat domain-containing protein 1	XP_038880859.1//pentatricopeptide repeat-containing protein At2g13420, mitochondrial-like`[Benincasa hispida];XP_022152359.1//pentatricopeptide repeat-containing protein At2g13420, mitochondrial-like`[Momordica charantia]	PF13041.11//PPR_2`PPR repeat family;PF17177.9//PPR_long`Pentacotripeptide-repeat region of PRORP;PF12854.12//PPR_1`PPR repeat;PF13812.11//PPR_3`Pentatricopeptide repeat domain;PF01535.25//PPR`PPR repeat	-
Moc01g09150.1	R1	S1	0.373725	0	0.186863	1.52715	0.708212	1	No Significant Difference	-	-	XP_022158830.1//uncharacterized protein LOC111025293`[Momordica charantia]	-	-
Moc01g09160.1	R1	S1	23.3557	21.0364	22.1961	0.151237	0.754925	0.856789	No Significant Difference	GO:0016020//membrane`cellular_component`A lipid bilayer along with all the proteins and protein complexes embedded in it and attached to it. [GOC:dos, GOC:mah, ISBN:0815316194]	-	XP_022149789.1//uncharacterized protein LOC111018136 isoform X2`[Momordica charantia]	-	-
Moc01g09550.1	R1	S1	206.79	867.531	537.16	-2.07001	7.50712e-16	7.37996e-14	Down	GO:0003700//DNA-binding transcription factor activity`molecular_function`A transcription regulator activity that modulates transcription of gene sets via selective and non-covalent binding to a specific double-stranded genomic DNA sequence (sometimes referred to as a motif) within a cis-regulatory region. Regulatory regions include promoters (proximal and distal) and enhancers. Genes are transcri…	K14491//ARR-B`two-component response regulator ARR-B family	XP_022158754.1//protein PHOSPHATE STARVATION RESPONSE 3-like isoform X2`[Momordica charantia];XP_022158752.1//protein PHOSPHATE STARVATION RESPONSE 3-like isoform X1`[Momordica charantia]	PF00249.36//Myb_DNA-binding`Myb-like DNA-binding domain;PF14379.11//Myb_CC_LHEQLE`MYB-CC type transfactor, LHEQLE motif	ARR-B//http://planttfdb.gao-lab.org/family.php?fam=ARR-B;G2-like//http://planttfdb.gao-lab.org/family.php?fam=G2-like
Moc01g09710.1	R1	S1	0.373725	0	0.186863	1.52715	0.708212	1	No Significant Difference	-	-	-	-	-
Moc01g09840.1	R1	S1	5.61858	106.572	56.0951	-4.2414	2.10483e-12	1.18585e-10	Down	-	-	-	-	-
Moc01g09850.1	R1	S1	16.4623	9.25233	12.8573	0.831011	0.208938	0.375788	No Significant Difference	-	-	XP_022158570.1//uncharacterized protein LOC111025023`[Momordica charantia]	-	-
Moc01g09860.1	R1	S1	3.83119	4.3615	4.09635	-0.214389	0.850115	0.91592	No Significant Difference	-	-	-	-	-
Moc01g10190.1	R1	S1	0	0.509022	0.254511	-1.20261	0.766297	1	No Significant Difference	-	-	EXC01912.1//hypothetical protein L484_018823`[Morus notabilis]	-	-
Moc01g10200.1	R1	S1	2.29506	0.820634	1.55785	1.49165	0.595904	0.742347	No Significant Difference	-	-	GMC93604.1//Protein root UVB sensitive 1, chloroplastic`[Ipomoea batatas]	-	-
Moc01g10240.1	R1	S1	0	0.254511	0.127255	-0.396401	0.922611	1	No Significant Difference	-	-	XP_022150760.1//uncharacterized protein LOC111018823`[Momordica charantia]	-	-
Moc01g10360.1	R1	S1	540.365	1232.25	886.306	-1.18867	0.000408658	0.00294797	Down	GO:0009570//chloroplast stroma`cellular_component`The space enclosed by the double membrane of a chloroplast but excluding the thylakoid space. It contains DNA, ribosomes and some temporary products of photosynthesis. [ISBN:0198547684]	K03671//TXN, trxA`thioredoxin	XP_022159159.1//thioredoxin-like 3-1, chloroplastic`[Momordica charantia]	PF00085.25//Thioredoxin`Thioredoxin	-
Moc01g10460.1	R1	S1	130.196	59.8705	95.0332	1.11738	0.001648	0.00929012	Up	GO:0016020//membrane`cellular_component`A lipid bilayer along with all the proteins and protein complexes embedded in it and attached to it. [GOC:dos, GOC:mah, ISBN:0815316194];GO:0008270//zinc ion binding`molecular_function`Binding to a zinc ion (Zn). [GOC:ai]	-	XP_022159199.1//uncharacterized protein LOC111025618`[Momordica charantia]	PF12906.12//RINGv`RING-variant domain	-
Moc01g10670.1	R1	S1	535.849	566.725	551.287	-0.0819531	0.754345	0.85643	No Significant Difference	GO:0005634//nucleus`cellular_component`A membrane-bounded organelle of eukaryotic cells in which chromosomes are housed and replicated. In most cells, the nucleus contains all of the cell's chromosomes except the organellar chromosomes, and is the site of RNA synthesis and processing. In some species, or in specialized cell types, RNA metabolism or DNA replication may be absent. [GOC:go_curators]…	K14571//RIX7, NVL`ribosome biogenesis ATPase	KAG7027563.1//Cell division control protein 48-like C, partial`[Cucurbita argyrosperma subsp. argyrosperma];XP_023518413.1//cell division control protein 48 homolog C-like`[Cucurbita pepo subsp. pepo]	PF00004.34//AAA`ATPase family associated with various cellular activities (AAA);PF17862.6//AAA_lid_3`AAA+ lid domain	-
Moc01g10680.1	R1	S1	0.747451	2.19218	1.46981	-1.49969	0.449343	0.622963	No Significant Difference	-	-	XP_038903553.1//uncharacterized protein LOC120090114`[Benincasa hispida]	-	-
Moc01g10690.1	R1	S1	1.61127	2.99378	2.30253	-0.894003	0.554615	0.710054	No Significant Difference	GO:0016020//membrane`cellular_component`A lipid bilayer along with all the proteins and protein complexes embedded in it and attached to it. [GOC:dos, GOC:mah, ISBN:0815316194]	K23541//TMEM165, GDT1`Ca2+/H+ antiporter, TMEM165/GDT1 family	XP_038881464.1//uncharacterized protein LOC120072983`[Benincasa hispida]	PF14432.11//DYW_deaminase`DYW family of nucleic acid deaminases	-
Moc01g10700.1	R1	S1	18.5483	9.78676	14.1675	0.920389	0.148447	0.297915	No Significant Difference	GO:0008270//zinc ion binding`molecular_function`Binding to a zinc ion (Zn). [GOC:ai]	K17710//PTCD1`pentatricopeptide repeat domain-containing protein 1	XP_022158883.1//pentatricopeptide repeat-containing protein At1g56690, mitochondrial-like isoform X2`[Momordica charantia]	PF01535.25//PPR`PPR repeat;PF13041.11//PPR_2`PPR repeat family;PF20431.3//E_motif`E motif	-
Moc01g10710.1	R1	S1	0.373725	0	0.186863	1.52715	0.708212	1	No Significant Difference	-	-	-	-	-
Moc01g10820.1	R1	S1	0.837469	10.803	5.82021	-3.73337	0.00898205	0.0363508	Down	-	-	XP_022137317.1//uncharacterized protein LOC111008813`[Momordica charantia]	PF03732.22//Retrotrans_gag`Retrotransposon gag protein	-
Moc01g10860.1	R1	S1	0	1.01804	0.509022	-2.1961	0.580851	1	No Significant Difference	GO:0015074//DNA integration`biological_process`The process in which a DNA segment is incorporated into another, usually larger, DNA molecule such as a chromosome. [GOC:mah];GO:0003676//nucleic acid binding`molecular_function`Binding to a nucleic acid. [GOC:jl]	-	XP_022156070.1//uncharacterized protein K02A2.6-like`[Momordica charantia]	-	-
Moc01g10980.1	R1	S1	0	0.254511	0.127255	-0.396401	0.922611	1	No Significant Difference	-	-	XP_022158408.1//uncharacterized protein LOC111024897, partial`[Momordica charantia]	-	-
Moc01g11530.1	R1	S1	96.8348	133.825	115.33	-0.463408	0.366519	0.546866	No Significant Difference	GO:0016020//membrane`cellular_component`A lipid bilayer along with all the proteins and protein complexes embedded in it and attached to it. [GOC:dos, GOC:mah, ISBN:0815316194];GO:0015171//amino acid transmembrane transporter activity`molecular_function`Enables the transfer of amino acids from one side of a membrane to the other. Amino acids are organic molecules that contain an amino group and a…	K24917//AAP`amino acid permease	XP_022156807.1//amino acid permease 4-like`[Momordica charantia]	PF01490.23//Aa_trans`Transmembrane amino acid transporter protein	-
Moc01g11880.1	R1	S1	0	0.840941	0.420471	-1.90962	0.632458	1	No Significant Difference	-	-	PPD70746.1//hypothetical protein GOBAR_DD32372`[Gossypium barbadense]	-	-
Moc01g11940.1	R1	S1	325.307	529.287	427.297	-0.701865	0.010873	0.0423147	No Significant Difference	GO:0016811//hydrolase activity, acting on carbon-nitrogen (but not peptide) bonds, in linear amides`molecular_function`Catalysis of the hydrolysis of any non-peptide carbon-nitrogen bond in a linear amide. [GOC:ai]	K02433//gatA, QRSL1`aspartyl-tRNA(Asn)/glutamyl-tRNA(Gln) amidotransferase subunit A [EC:6.3.5.6 6.3.5.7]	XP_022157423.1//fatty acid amide hydrolase-like isoform X1`[Momordica charantia];XP_022157424.1//fatty acid amide hydrolase-like isoform X2`[Momordica charantia];XP_022157425.1//fatty acid amide hydrolase-like isoform X3`[Momordica charantia]	PF01425.26//Amidase`Amidase	-
Moc01g11950.1	R1	S1	0	0.820634	0.410317	-1.87767	0.638323	1	No Significant Difference	-	-	-	-	-
Moc01g12070.1	R1	S1	0.463744	0	0.231872	1.52715	0.708212	1	No Significant Difference	GO:0016020//membrane`cellular_component`A lipid bilayer along with all the proteins and protein complexes embedded in it and attached to it. [GOC:dos, GOC:mah, ISBN:0815316194]	K20222//IPO5, KPNB3, RANBP5`importin-5	XP_022157421.1//CBS domain-containing protein CBSCBSPB3`[Momordica charantia]	PF00571.33//CBS`CBS domain	-
Moc01g12080.1	R1	S1	1710.08	2166.36	1938.22	-0.341289	0.135463	0.279934	No Significant Difference	GO:0016020//membrane`cellular_component`A lipid bilayer along with all the proteins and protein complexes embedded in it and attached to it. [GOC:dos, GOC:mah, ISBN:0815316194]	K06041//kdsD, kpsF`arabinose-5-phosphate isomerase [EC:5.3.1.13]	XP_022157421.1//CBS domain-containing protein CBSCBSPB3`[Momordica charantia]	PF00571.33//CBS`CBS domain;PF00564.29//PB1`PB1 domain	-
Moc01g12410.1	R1	S1	954.298	901.101	927.7	0.0824883	0.79581	0.883453	No Significant Difference	GO:0042372//phylloquinone biosynthetic process`biological_process`The chemical reactions and pathways resulting in the formation of phylloquinone, vitamin K1, a quinone-derived compound synthesized by green plants. [GOC:jl, https://doi.org/10.1016/B978-0-12-385853-5.00001-5, PMID:23821151, PMID:27337968];GO:0019646//aerobic electron transport chain`biological_process`A process in which a series o…	K17872//NDC1, ndbB`demethylphylloquinone reductase [EC:1.6.5.12]	XP_022149412.1//alternative NAD(P)H-ubiquinone oxidoreductase C1, chloroplastic/mitochondrial`[Momordica charantia]	PF07992.19//Pyr_redox_2`Pyridine nucleotide-disulphide oxidoreductase	-
Moc01g12690.1	R1	S1	1.12118	0	0.560588	2.90437	0.467936	1	No Significant Difference	GO:0003735//structural constituent of ribosome`molecular_function`The action of a molecule that contributes to the structural integrity of the ribosome. [GOC:mah];GO:0015935//small ribosomal subunit`cellular_component`The smaller of the two subunits of a ribosome. [GOC:mah];GO:0006412//translation`biological_process`The cellular metabolic process in which a protein is formed, using the sequence o…	K02950//RP-S12, MRPS12, rpsL`small subunit ribosomal protein S12	KAF6139964.1//hypothetical protein GIB67_011674, partial`[Kingdonia uniflora]	-	-
Moc01g12990.1	R1	S1	330.941	386.936	358.939	-0.226655	0.381928	0.561411	No Significant Difference	-	-	XP_022144332.1//uncharacterized protein LOC111014039`[Momordica charantia]	-	-
Moc01g13090.1	R1	S1	1308.82	1241.95	1275.39	0.0757018	0.773282	0.868326	No Significant Difference	-	K24810//IBTK`inhibitor of Bruton tyrosine kinase;K10615//HERC4`E3 ubiquitin-protein ligase HERC4 [EC:2.3.2.26]	XP_022149403.1//ultraviolet-B receptor UVR8`[Momordica charantia]	PF00415.23//RCC1`Regulator of chromosome condensation (RCC1) repeat;PF13540.11//RCC1_2`Regulator of chromosome condensation (RCC1) repeat	-
Moc01g13140.1	R1	S1	1.61127	21.8367	11.724	-3.75989	0.000124562	0.00109243	Down	GO:0016746//acyltransferase activity`molecular_function`Catalysis of the transfer of an acyl group from one compound (donor) to another (acceptor). [EC:2.3.-.-]	K13065//E2.3.1.133, HCT`shikimate O-hydroxycinnamoyltransferase [EC:2.3.1.133]	XP_022149423.1//BAHD acyltransferase At5g47980-like isoform X1`[Momordica charantia];XP_022149424.1//BAHD acyltransferase At5g47980-like isoform X2`[Momordica charantia]	PF02458.20//Transferase`Transferase family	-
Moc01g13240.1	R1	S1	92.7386	98.2101	95.4743	-0.0831452	0.834126	0.906064	No Significant Difference	GO:0016746//acyltransferase activity`molecular_function`Catalysis of the transfer of an acyl group from one compound (donor) to another (acceptor). [EC:2.3.-.-]	K13065//E2.3.1.133, HCT`shikimate O-hydroxycinnamoyltransferase [EC:2.3.1.133]	XP_022149427.1//BAHD acyltransferase At5g47980-like isoform X1`[Momordica charantia]	PF02458.20//Transferase`Transferase family	-
Moc01g13250.1	R1	S1	2.24235	12.0379	7.14012	-2.37944	0.0630018	0.161554	No Significant Difference	GO:0016746//acyltransferase activity`molecular_function`Catalysis of the transfer of an acyl group from one compound (donor) to another (acceptor). [EC:2.3.-.-]	K13065//E2.3.1.133, HCT`shikimate O-hydroxycinnamoyltransferase [EC:2.3.1.133]	XP_022149405.1//BAHD acyltransferase At5g47980-like isoform X1`[Momordica charantia]	PF02458.20//Transferase`Transferase family	-
Moc01g13360.1	R1	S1	2.27749	1.34996	1.81373	0.774527	0.642431	0.776998	No Significant Difference	-	K22095//AT1`(13S,14R)-1,13-dihydroxy-N-methylcandine 13-O-acetyltransferase [EC:2.3.1.285]	XP_038678361.1//salutaridinol 7-O-acetyltransferase-like`[Tripterygium wilfordii]	-	-
Moc01g13370.1	R1	S1	249.321	363.367	306.344	-0.542474	0.0206113	0.069698	No Significant Difference	-	K13065//E2.3.1.133, HCT`shikimate O-hydroxycinnamoyltransferase [EC:2.3.1.133]	XP_022149428.1//salutaridinol 7-O-acetyltransferase-like isoform X2`[Momordica charantia]	-	-
Moc01g13400.1	R1	S1	0	0.273545	0.136772	-0.396401	0.922611	1	No Significant Difference	-	-	-	-	-
Moc01g13430.1	R1	S1	42.9806	177.206	110.093	-2.03926	0.00340031	0.0168088	Down	-	K13065//E2.3.1.133, HCT`shikimate O-hydroxycinnamoyltransferase [EC:2.3.1.133]	XP_022149426.1//salutaridinol 7-O-acetyltransferase-like`[Momordica charantia]	PF02458.20//Transferase`Transferase family;PF14223.11//Retrotran_gag_2`gag-polypeptide of LTR copia-type	-
Moc01g13440.1	R1	S1	0.463744	1.11576	0.789752	-1.35279	0.582892	1	No Significant Difference	GO:0006952//defense response`biological_process`Reactions, triggered in response to the presence of a foreign body or the occurrence of an injury, which result in restriction of damage to the organism attacked or prevention/recovery from the infection caused by the attack. [GOC:go_curators]	-	XP_022138046.1//kirola-like`[Momordica charantia]	-	-
Moc01g13460.1	R1	S1	329.734	233.829	281.782	0.495422	0.0549551	0.146112	No Significant Difference	GO:0005737//cytoplasm`cellular_component`The contents of a cell excluding the plasma membrane and nucleus, but including other subcellular structures. [ISBN:0198547684];GO:0043231//intracellular membrane-bounded organelle`cellular_component`Organized structure of distinctive morphology and function, bounded by a single or double lipid bilayer membrane and occurring within the cell. Includes the n…	K13171//SRRM1, SRM160`serine/arginine repetitive matrix protein 1	XP_022149408.1//auxilin-related protein 2-like`[Momordica charantia]	-	-
Moc01g13500.1	R1	S1	0	0.293852	0.146926	-0.396401	0.922611	1	No Significant Difference	-	-	XP_022142326.1//uncharacterized protein LOC111012467`[Momordica charantia]	-	-
Moc01g13570.1	R1	S1	270.748	179.413	225.08	0.593387	0.0368213	0.108168	No Significant Difference	GO:0005634//nucleus`cellular_component`A membrane-bounded organelle of eukaryotic cells in which chromosomes are housed and replicated. In most cells, the nucleus contains all of the cell's chromosomes except the organellar chromosomes, and is the site of RNA synthesis and processing. In some species, or in specialized cell types, RNA metabolism or DNA replication may be absent. [GOC:go_curators]…	K18875//EDS1`enhanced disease susceptibility 1 protein	XP_022149409.1//lipase-like PAD4`[Momordica charantia]	PF01764.30//Lipase_3`Lipase (class 3);PF18117.6//EDS1_EP`Enhanced disease susceptibility 1 protein EP domain	-
Moc01g13580.1	R1	S1	52.6028	32.2848	42.4438	0.706058	0.0633881	0.162313	No Significant Difference	GO:0060261//positive regulation of transcription initiation by RNA polymerase II`biological_process`Any process that increases the rate, frequency or extent of a process involved in starting transcription from an RNA polymerase II promoter. [GOC:dph, GOC:tb, GOC:txnOH];GO:0005634//nucleus`cellular_component`A membrane-bounded organelle of eukaryotic cells in which chromosomes are housed and repli…	K25815//SUB1`activated RNA polymerase II transcriptional coactivator p15	XP_022149410.1//RNA polymerase II transcriptional coactivator KIWI-like isoform X1`[Momordica charantia]	PF02229.21//PC4`Transcriptional Coactivator p15 (PC4)	-
Moc01g13620.1	R1	S1	578.002	490.317	534.16	0.236426	0.27408	0.451045	No Significant Difference	GO:0000815//ESCRT III complex`cellular_component`A complex with membrane scission activity that plays a major role in many processes where membranes are remodelled - including endosomal transport (vesicle budding), nuclear envelope organisation (membrane closure, mitotic bridge cleavage), and cytokinesis (abscission). [PMID:17556548, PMID:22361144, PMID:28242692, PMID:31132588, PMID:32243490, PMI…	K12195//CHMP6, VPS20`charged multivesicular body protein 6	XP_022149415.1//vacuolar protein sorting-associated protein 20 homolog 2-like isoform X1`[Momordica charantia];XP_022149416.1//vacuolar protein sorting-associated protein 20 homolog 2-like isoform X2`[Momordica charantia]	PF03357.26//Snf7`Snf7	-
Moc01g13650.1	R1	S1	0	0.528055	0.264028	-1.24821	0.757461	1	No Significant Difference	-	-	-	-	-
Moc01g13690.1	R1	S1	0.38251	0	0.191255	1.52715	0.708212	1	No Significant Difference	-	-	XP_022145129.1//uncharacterized protein LOC111014646`[Momordica charantia]	-	-
Moc01g13700.1	R1	S1	0.38251	0.273545	0.328027	0.565379	0.8898	1	No Significant Difference	GO:0003729//mRNA binding`molecular_function`Binding to messenger RNA (mRNA), an intermediate molecule between DNA and protein. mRNA includes UTR and coding sequences, but does not contain introns. [GOC:kmv, GOC:pr, SO:0000234];GO:0000373//Group II intron splicing`biological_process`The splicing of Group II introns. This occurs by a ribozymic mechanism where the intron sequence forms a distinct 3D…	-	XP_022147610.1//CRM-domain containing factor CFM3, chloroplastic/mitochondrial`[Momordica charantia]	-	-
Moc01g13720.1	R1	S1	621.983	786.997	704.49	-0.339854	0.127431	0.267541	No Significant Difference	GO:0007018//microtubule-based movement`biological_process`A microtubule-based process that results in the movement of organelles, other microtubules, or other cellular components. Examples include motor-driven movement along microtubules and movement driven by polymerization or depolymerization of microtubules. [GOC:cjm, ISBN:0815316194];GO:0008017//microtubule binding`molecular_function`Binding …	K11498//CENPE, KIF10`centromeric protein E	XP_022149413.1//kinesin-like protein KIN-7K, chloroplastic`[Momordica charantia]	PF00225.28//Kinesin`Kinesin motor domain;PF16796.10//Microtub_bd`Microtubule binding	-
Moc01g13730.1	R1	S1	3.24621	0.820634	2.03342	1.96777	0.461422	0.633697	No Significant Difference	-	-	RVW62761.1//Transposon TX1 uncharacterized 149 kDa protein`[Vitis vinifera]	-	-
Moc01g13740.1	R1	S1	2.62486	1.3893	2.00708	0.949369	0.578515	0.729076	No Significant Difference	-	K08099//E3.1.1.14`chlorophyllase [EC:3.1.1.14]	VVA30963.1//Hypothetical predicted protein, partial`[Prunus dulcis]	PF14223.11//Retrotran_gag_2`gag-polypeptide of LTR copia-type	-
Moc01g13810.1	R1	S1	0.463744	0	0.231872	1.52715	0.708212	1	No Significant Difference	GO:0032510//endosome to lysosome transport via multivesicular body sorting pathway`biological_process`The directed movement of substances from endosomes to lysosomes by a pathway in which molecules are sorted into multivesicular bodies, which then fuse with the lysosome. [GOC:mah, PMID:12461556, PMID:16689637];GO:0006623//protein targeting to vacuole`biological_process`The process of directing pr…	-	KAA0032570.1//protein SAND`[Cucumis melo var. makuwa]	-	-
Moc01g13820.1	R1	S1	564.636	670.641	617.638	-0.248802	0.232718	0.403638	No Significant Difference	GO:0030904//retromer complex`cellular_component`A conserved hetero-pentameric membrane-associated complex involved in retrograde transport from endosomes to the Golgi apparatus. The budding yeast retromer comprises Vps35p, Vps29p, Vps26p, Vps5p, and Vps17p. The mammalian complex shows slight variation in composition compared to yeast, and comprises SNX1 or SNX2, SNX5 or SNX6, VPS26A or VPS26B, VP…	K18466//VPS26A_B`vacuolar protein sorting-associated protein 26A/B	XP_022149429.1//vacuolar protein sorting-associated protein 26A`[Momordica charantia];AEP25858.1//vacuolar protein sorting-associated protein 26-like protein, partial`[Cucumis sativus]	PF03643.20//Vps26`Vacuolar protein sorting-associated protein 26	-
Moc01g13910.1	R1	S1	15.3472	32.0747	23.711	-1.07813	0.0396036	0.114114	No Significant Difference	-	-	XP_022156031.1//uncharacterized protein LOC111023003`[Momordica charantia]	PF11443.13//DUF2828`Domain of unknown function (DUF2828)	-
Moc01g13940.1	R1	S1	178.868	219.153	199.011	-0.295881	0.269385	0.446419	No Significant Difference	GO:0003723//RNA binding`molecular_function`Binding to an RNA molecule or a portion thereof. [GOC:jl, GOC:mah]	-	XP_022156041.1//protein ROOT PRIMORDIUM DEFECTIVE 1`[Momordica charantia]	PF11955.13//PORR`Plant organelle RNA recognition domain	-
Moc01g14050.1	R1	S1	115.772	159.401	137.587	-0.457307	0.211202	0.378622	No Significant Difference	GO:0042392//sphingosine-1-phosphate phosphatase activity`molecular_function`Catalysis of the reaction: sphingosine 1-phosphate + H2O = sphingosine + phosphate. [GOC:jl, PMID:8663293];GO:0006670//sphingosine metabolic process`biological_process`The chemical reactions and pathways involving sphingosine (sphing-4-enine), trans-D-erytho-2-amino-octadec-4-ene-1,3-diol, a long chain amino diol sphingoi…	K07252//DOLPP1`dolichyldiphosphatase [EC:3.6.1.43]	XP_022156045.1//lipid phosphate phosphatase delta`[Momordica charantia]	PF01569.26//PAP2`PAP2 superfamily	-
Moc01g14060.1	R1	S1	1129.26	1426.83	1278.04	-0.33725	0.096821	0.220749	No Significant Difference	GO:0017018//myosin phosphatase activity`molecular_function`Catalysis of the reaction: phosphomyosin + H2O = myosin + phosphate. [EC:3.1.3.16];GO:0005829//cytosol`cellular_component`The part of the cytoplasm that does not contain organelles but which does contain other particulate matter, such as protein complexes. [GOC:hjd, GOC:jl];GO:0005634//nucleus`cellular_component`A membrane-bounded organel…	K04382//PPP2C`serine/threonine-protein phosphatase 2A catalytic subunit [EC:3.1.3.16]	XP_022156047.1//serine/threonine-protein phosphatase PP2A-4 catalytic subunit`[Momordica charantia];KAH9674058.1//serine/threonine-protein phosphatase PP2A-4 catalytic subunit`[Citrus sinensis]	PF00149.33//Metallophos`Calcineurin-like phosphoesterase	-
Moc01g14070.1	R1	S1	194.141	138.881	166.511	0.483104	0.105597	0.234515	No Significant Difference	GO:0006506//GPI anchor biosynthetic process`biological_process`The chemical reactions and pathways resulting in the formation of a glycosylphosphatidylinositol (GPI) anchor that attaches some membrane proteins to the lipid bilayer of the cell membrane. The phosphatidylinositol group is linked via the C-6 hydroxyl residue of inositol to a carbohydrate chain which is itself linked to the protein vi…	K07541//PIGX`GPI mannosyltransferase 1 subunit X	BBG98819.1//VIRB2-interacting protein 2`[Prunus dulcis];XP_022156039.1//phosphatidylinositol-glycan biosynthesis class X protein isoform X1`[Momordica charantia];XP_022156040.1//phosphatidylinositol-glycan biosynthesis class X protein isoform X2`[Momordica charantia]	PF00078.32//RVT_1`Reverse transcriptase (RNA-dependent DNA polymerase);PF08320.17//PIG-X`PIG-X / PBN1	-
Moc01g14090.1	R1	S1	0.38251	0.567397	0.474954	-0.373149	0.910355	1	No Significant Difference	GO:0003964//RNA-directed DNA polymerase activity`molecular_function`Catalysis of the reaction: deoxynucleoside triphosphate + DNA(n) = diphosphate + DNA(n+1). Catalyzes RNA-template-directed extension of the 3'- end of a DNA strand by one deoxynucleotide at a time. [EC:2.7.7.49];GO:0015074//DNA integration`biological_process`The process in which a DNA segment is incorporated into another, usually…	K20558//SPCH`transcription factor SPEECHLESS	TYK03099.1//reverse transcriptase`[Cucumis melo var. makuwa]	PF03732.22//Retrotrans_gag`Retrotransposon gag protein;PF09668.15//Asp_protease`Aspartyl protease;PF08284.16//RVP_2`Retroviral aspartyl protease;PF13650.11//Asp_protease_2`Aspartyl protease;PF13975.11//gag-asp_proteas`gag-polyprotein putative aspartyl protease;PF17919.6//RT_RNaseH_2`RNase H-like domain found in reverse transcriptase;PF17917.6//RT_RNaseH`RNase H-like domain found in reverse transc…	-
Moc01g14110.1	R1	S1	0.373725	0	0.186863	1.52715	0.708212	1	No Significant Difference	-	K09291//TPR, MLP1, MLP2`nucleoprotein TPR	XP_022159063.1//uncharacterized protein LOC111025502, partial`[Momordica charantia]	-	-
Moc01g14130.1	R1	S1	0.463744	0.528055	0.4959	-0.290073	0.929183	1	No Significant Difference	GO:0010150//leaf senescence`biological_process`The last stage of leaf development during which programmed degradation of macromolecules and nutrient recycling take place. [ISBN:0387987819, PMID:17177638, PMID:34938309]	-	XP_022139627.1//uncharacterized protein LOC111010482`[Momordica charantia]	-	-
Moc01g14180.1	R1	S1	307.014	179.796	243.405	0.769742	0.0330075	0.0995754	No Significant Difference	GO:0006364//rRNA processing`biological_process`Any process involved in the conversion of a primary ribosomal RNA (rRNA) transcript into one or more mature rRNA molecules. [GOC:curators];GO:0032040//small-subunit processome`cellular_component`A large ribonucleoprotein complex that is an early preribosomal complex. In S. cerevisiae, it has a size of 80S and consists of the 35S pre-rRNA, early-assoc…	K14792//RRP5, PDCD11`rRNA biogenesis protein RRP5	XP_022156044.1//rRNA biogenesis protein RRP5 isoform X2`[Momordica charantia];XP_022156043.1//rRNA biogenesis protein RRP5 isoform X1`[Momordica charantia]	PF00575.28//S1`S1 RNA binding domain	-
Moc01g14190.1	R1	S1	482.192	347.327	414.76	0.473634	0.0554828	0.147209	No Significant Difference	GO:0005737//cytoplasm`cellular_component`The contents of a cell excluding the plasma membrane and nucleus, but including other subcellular structures. [ISBN:0198547684];GO:0004150//dihydroneopterin aldolase activity`molecular_function`Catalysis of the reaction: 2-amino-4-hydroxy-6-(D-erythro-1,2,3-trihydroxypropyl)-7,8-dihydropteridine = 2-amino-4-hydroxy-6-hydroxymethyl-7,8-dihydropteridine + gl…	K01633//folB`7,8-dihydroneopterin aldolase/epimerase/oxygenase [EC:4.1.2.25 5.1.99.8 1.13.11.81]	XP_022156032.1//dihydroneopterin aldolase 2-like`[Momordica charantia]	PF02152.23//FolB`Dihydroneopterin aldolase	-
Moc01g14300.1	R1	S1	128.526	12.4701	70.498	3.38083	1.25986e-09	4.3194e-08	Up	GO:0005576//extracellular region`cellular_component`The space external to the outermost structure of a cell. For cells without external protective or external encapsulating structures this refers to space outside of the plasma membrane. This term covers the host cell environment outside an intracellular parasite. [GOC:go_curators]	-	XP_022156033.1//uncharacterized protein LOC111023006`[Momordica charantia]	PF07468.16//Agglutinin`Agglutinin domain;PF03318.18//ETX_MTX2`Clostridium epsilon toxin ETX/Bacillus mosquitocidal toxin MTX2	-
Moc01g14310.1	R1	S1	1.52126	1.64254	1.5819	-0.0821327	0.963897	0.980745	No Significant Difference	GO:0016298//lipase activity`molecular_function`Catalysis of the hydrolysis of a lipid or phospholipid. [GOC:mah, ISBN:0198506732];GO:0006629//lipid metabolic process`biological_process`The chemical reactions and pathways involving lipids, compounds soluble in an organic solvent but not, or sparingly, in an aqueous solvent. Includes fatty acids; neutral fats, other fatty-acid esters, and soaps; lo…	-	XP_022156042.1//GDSL esterase/lipase At5g55050-like`[Momordica charantia]	PF00657.27//Lipase_GDSL`GDSL-like Lipase/Acylhydrolase	-
Moc01g14500.1	R1	S1	527.487	644.747	586.117	-0.288806	0.227424	0.397497	No Significant Difference	GO:0009534//chloroplast thylakoid`cellular_component`Sac-like membranous structures (cisternae) in a chloroplast combined into stacks (grana) and present singly in the stroma (stroma thylakoids or frets) as interconnections between grana. An example of this component is found in Arabidopsis thaliana. [GOC:mtg_sensu, ISBN:0943088399];GO:0000427//plastid-encoded plastid RNA polymerase complex`cellu…	K19199//SETD3`protein-histidine N-methyltransferase [EC:2.1.1.85]	XP_022156036.1//protein PLASTID TRANSCRIPTIONALLY ACTIVE 14 isoform X1`[Momordica charantia];XP_022156038.1//protein PLASTID TRANSCRIPTIONALLY ACTIVE 14 isoform X2`[Momordica charantia]	PF00856.33//SET`SET domain;PF09273.16//Rubis-subs-bind`Rubisco LSMT substrate-binding	-
Moc01g14560.1	R1	S1	0.373725	0	0.186863	1.52715	0.708212	1	No Significant Difference	-	-	XP_022156054.1//uncharacterized protein LOC111023023`[Momordica charantia]	PF07468.16//Agglutinin`Agglutinin domain;PF03318.18//ETX_MTX2`Clostridium epsilon toxin ETX/Bacillus mosquitocidal toxin MTX2	-
Moc01g14730.1	R1	S1	0.373725	1.13607	0.754897	-1.37708	0.632988	1	No Significant Difference	-	K08592//SENP1`sentrin-specific protease 1 [EC:3.4.22.68]	XP_022159253.1//uncharacterized protein LOC111025666`[Momordica charantia]	PF09331.16//DUF1985`Domain of unknown function (DUF1985)	-
Moc01g14740.1	R1	S1	88.4638	192.358	140.411	-1.12623	0.00037993	0.00276767	Down	-	-	XP_022154940.1//uncharacterized protein LOC111022084 isoform X3`[Momordica charantia];XP_022154939.1//protein KOKOPELLI isoform X2`[Momordica charantia];XP_022154941.1//protein KOKOPELLI isoform X4`[Momordica charantia];XP_022154937.1//protein KOKOPELLI isoform X1`[Momordica charantia]	-	-
Moc01g14750.1	R1	S1	25.8647	26.8888	26.3768	-0.0453568	0.931875	0.963064	No Significant Difference	-	-	KAA0033353.1//putative S-locus lectin protein kinase family protein`[Cucumis melo var. makuwa]	PF20167.3//Transposase_32`Putative plant transposon protein	-
Moc01g14770.1	R1	S1	752.664	791.016	771.84	-0.0726119	0.783091	0.875136	No Significant Difference	GO:0042548//regulation of photosynthesis, light reaction`biological_process`Any process that modulates the frequency, rate or extent of the light-dependent reaction of photosynthesis. [GOC:jl]	-	XP_022154935.1//uncharacterized protein LOC111022083 isoform X1`[Momordica charantia];XP_022154936.1//uncharacterized protein LOC111022083 isoform X2`[Momordica charantia]	PF03364.25//Polyketide_cyc`Polyketide cyclase / dehydrase and lipid transport;PF10604.14//Polyketide_cyc2`Polyketide cyclase / dehydrase and lipid transport	-
Moc01g14780.1	R1	S1	48.2542	0	24.1271	8.31942	8.33814e-11	3.62662e-09	Up	GO:0015074//DNA integration`biological_process`The process in which a DNA segment is incorporated into another, usually larger, DNA molecule such as a chromosome. [GOC:mah];GO:0003676//nucleic acid binding`molecular_function`Binding to a nucleic acid. [GOC:jl]	-	XP_022154919.1//uncharacterized protein LOC111022065`[Momordica charantia]	PF03732.22//Retrotrans_gag`Retrotransposon gag protein;PF22936.1//Pol_BBD`Pol polyprotein, beta-barrel domain	-
Moc01g14800.1	R1	S1	251.142	150.102	200.622	0.740965	0.006255	0.0272426	No Significant Difference	GO:0000447//endonucleolytic cleavage in ITS1 to separate SSU-rRNA from 5.8S rRNA and LSU-rRNA from tricistronic rRNA transcript (SSU-rRNA, 5.8S rRNA, LSU-rRNA)`biological_process`Endonucleolytic cleavage between the SSU-rRNA and the 5.8S rRNA of an rRNA molecule originally produced as a tricistronic rRNA transcript that contained the Small SubUnit (SSU) rRNA, the 5.8S rRNA, and the Large SubUnit …	K14786//KRI1`protein KRI1	XP_022154931.1//protein KRI1 homolog`[Momordica charantia]	PF05178.17//Kri1`KRI1-like family;PF12936.12//Kri1_C`KRI1-like family C-terminal	-
Moc01g14910.1	R1	S1	0.463744	5.03044	2.74709	-3.5272	0.0422313	0.119981	No Significant Difference	-	K08592//SENP1`sentrin-specific protease 1 [EC:3.4.22.68]	XP_022155155.1//uncharacterized protein LOC111022298`[Momordica charantia]	PF09331.16//DUF1985`Domain of unknown function (DUF1985);PF02902.24//Peptidase_C48`Ulp1 protease family, C-terminal catalytic domain	-
Moc01g15000.1	R1	S1	424.76	774.905	599.833	-0.868268	0.000638006	0.00427586	No Significant Difference	GO:0005737//cytoplasm`cellular_component`The contents of a cell excluding the plasma membrane and nucleus, but including other subcellular structures. [ISBN:0198547684];GO:0005634//nucleus`cellular_component`A membrane-bounded organelle of eukaryotic cells in which chromosomes are housed and replicated. In most cells, the nucleus contains all of the cell's chromosomes except the organellar chromo…	K11493//RCC1`regulator of chromosome condensation;K24810//IBTK`inhibitor of Bruton tyrosine kinase;K10615//HERC4`E3 ubiquitin-protein ligase HERC4 [EC:2.3.2.26]	XP_022154912.1//ultraviolet-B receptor UVR8 isoform X1`[Momordica charantia];XP_022154913.1//ultraviolet-B receptor UVR8 isoform X2`[Momordica charantia];KAJ9698594.1//hypothetical protein PVL29_007590`[Vitis rotundifolia]	PF00415.23//RCC1`Regulator of chromosome condensation (RCC1) repeat;PF13540.11//RCC1_2`Regulator of chromosome condensation (RCC1) repeat	-
Moc01g15010.1	R1	S1	4.7899	24.7762	14.7831	-2.37036	0.0119443	0.0456179	Down	GO:0016020//membrane`cellular_component`A lipid bilayer along with all the proteins and protein complexes embedded in it and attached to it. [GOC:dos, GOC:mah, ISBN:0815316194];GO:0005576//extracellular region`cellular_component`The space external to the outermost structure of a cell. For cells without external protective or external encapsulating structures this refers to space outside of the pl…	K22683//APF2`aspartyl protease family protein [EC:3.4.23.-]	XP_022154910.1//aspartic proteinase nepenthesin-1`[Momordica charantia]	PF14543.11//TAXi_N`Xylanase inhibitor N-terminal;PF00026.28//Asp`Eukaryotic aspartyl protease;PF14541.11//TAXi_C`Xylanase inhibitor C-terminal	-
Moc01g15030.1	R1	S1	11.7312	27.4314	19.5813	-1.24522	0.048186	0.132408	No Significant Difference	GO:0009733//response to auxin`biological_process`Any process that results in a change in state or activity of a cell or an organism (in terms of movement, secretion, enzyme production, gene expression, etc.) as a result of an auxin stimulus. [GOC:jl]	K14488//SAUR`SAUR family protein	XP_022154927.1//auxin-responsive protein SAUR32-like`[Momordica charantia]	PF02519.19//Auxin_inducible`Auxin responsive protein	-
Moc01g15040.1	R1	S1	3.42502	14.5804	9.00273	-2.05203	0.0356129	0.105373	No Significant Difference	GO:0005737//cytoplasm`cellular_component`The contents of a cell excluding the plasma membrane and nucleus, but including other subcellular structures. [ISBN:0198547684];GO:0016310//phosphorylation`biological_process`The process of introducing a phosphate group into a molecule, usually with the formation of a phosphoric ester, a phosphoric anhydride or a phosphoric amide. [ISBN:0198506732];GO:0005…	K20715//PHOT`phototropin [EC:2.7.11.1]	XP_022924966.1//serine/threonine-protein kinase RHS3-like isoform X1`[Cucurbita moschata]	PF07714.22//PK_Tyr_Ser-Thr`Protein tyrosine and serine/threonine kinase;PF00069.30//Pkinase`Protein kinase domain	-
Moc01g15100.1	R1	S1	151.19	98.4004	124.795	0.617503	0.0558832	0.147906	No Significant Difference	GO:0004693//cyclin-dependent protein serine/threonine kinase activity`molecular_function`Cyclin-dependent catalysis of the reactions: ATP + protein serine = ADP + protein serine phosphate, and ATP + protein threonine = ADP + protein threonine phosphate. [GOC:pr, GOC:rn, PMID:7877684, PMID:9841670];GO:0016592//mediator complex`cellular_component`A protein complex that interacts with the carboxy-te…	K02208//CDK8_11`cyclin-dependent kinase 8/11 [EC:2.7.11.22 2.7.11.23]	XP_022154914.1//cyclin-dependent kinase E-1`[Momordica charantia]	PF00069.30//Pkinase`Protein kinase domain;PF07714.22//PK_Tyr_Ser-Thr`Protein tyrosine and serine/threonine kinase	-
Moc01g15120.1	R1	S1	1.12118	0	0.560588	2.90437	0.467936	1	No Significant Difference	-	-	XP_022159252.1//uncharacterized protein LOC111025665`[Momordica charantia]	-	-
Moc01g15180.1	R1	S1	0	1.32966	0.664828	-2.57698	0.45014	1	No Significant Difference	GO:0016020//membrane`cellular_component`A lipid bilayer along with all the proteins and protein complexes embedded in it and attached to it. [GOC:dos, GOC:mah, ISBN:0815316194]	K05857//PLCD`phosphatidylinositol phospholipase C, delta [EC:3.1.4.11]	XP_022154917.1//FT-interacting protein 1-like`[Momordica charantia]	PF00168.35//C2`C2 domain;PF08372.15//PRT_C`Plant phosphoribosyltransferase C-terminal	-
Moc01g15190.1	R1	S1	51.5962	54.3246	52.9604	-0.0735035	0.865525	0.923929	No Significant Difference	GO:0005737//cytoplasm`cellular_component`The contents of a cell excluding the plasma membrane and nucleus, but including other subcellular structures. [ISBN:0198547684];GO:0007020//microtubule nucleation`biological_process`The process in which tubulin alpha-beta heterodimers begin aggregation to form an oligomeric tubulin structure (a microtubule seed). Microtubule nucleation is the initiating st…	K16570//TUBGCP3, GCP3`gamma-tubulin complex component 3	XP_022154933.1//gamma-tubulin complex component 3`[Momordica charantia]	PF17681.6//GCP_N_terminal`Gamma tubulin complex component N-terminal;PF04130.18//GCP_C_terminal`Gamma tubulin complex component C-terminal;PF00078.32//RVT_1`Reverse transcriptase (RNA-dependent DNA polymerase)	-
Moc01g15260.1	R1	S1	440.313	515.306	477.809	-0.227286	0.334307	0.515645	No Significant Difference	GO:0005737//cytoplasm`cellular_component`The contents of a cell excluding the plasma membrane and nucleus, but including other subcellular structures. [ISBN:0198547684];GO:0016567//protein ubiquitination`biological_process`The process in which one or more ubiquitin groups are added to a protein. [PMID:26906419];GO:0006511//ubiquitin-dependent protein catabolic process`biological_process`The chemi…	K04506//SIAH1`E3 ubiquitin-protein ligase SIAH1 [EC:2.3.2.27]	XP_022154920.1//E3 ubiquitin-protein ligase SINAT2-like`[Momordica charantia]	PF21362.2//Sina_RING`E3 ubiquitin-protein ligase sina/sinah, RING finger;PF21361.2//Sina_ZnF`Sina, zinc finger;PF03145.21//Sina_TRAF`Sina, TRAF-like domain	-
Moc01g15280.1	R1	S1	0	1.17541	0.587705	-2.38897	0.547199	1	No Significant Difference	GO:0016926//protein desumoylation`biological_process`The process in which a SUMO protein (small ubiquitin-related modifier) is cleaved from its target protein. [GOC:jl, PMID:11265250];GO:0006508//proteolysis`biological_process`The hydrolysis of proteins into smaller polypeptides and/or amino acids by cleavage of their peptide bonds. [GOC:bf, GOC:mah];GO:0005634//nucleus`cellular_component`A membr…	K08592//SENP1`sentrin-specific protease 1 [EC:3.4.22.68]	XP_022154364.1//uncharacterized protein LOC111021646`[Momordica charantia]	PF02902.24//Peptidase_C48`Ulp1 protease family, C-terminal catalytic domain	-
Moc01g15330.1	R1	S1	7.61629	5.12758	6.37194	0.556024	0.630559	0.768463	No Significant Difference	-	-	XP_022154911.1//uncharacterized protein LOC111022059`[Momordica charantia]	-	-
Moc01g15370.1	R1	S1	0	1.03708	0.518539	-2.22149	0.553954	1	No Significant Difference	GO:0016020//membrane`cellular_component`A lipid bilayer along with all the proteins and protein complexes embedded in it and attached to it. [GOC:dos, GOC:mah, ISBN:0815316194]	-	XP_022154917.1//FT-interacting protein 1-like`[Momordica charantia]	PF00168.35//C2`C2 domain;PF08372.15//PRT_C`Plant phosphoribosyltransferase C-terminal	-
Moc01g15420.1	R1	S1	56.8877	35.1422	46.015	0.685464	0.210299	0.377769	No Significant Difference	GO:0003723//RNA binding`molecular_function`Binding to an RNA molecule or a portion thereof. [GOC:jl, GOC:mah]	-	XP_022151673.1//protein ROOT PRIMORDIUM DEFECTIVE 1`[Momordica charantia]	PF11955.13//PORR`Plant organelle RNA recognition domain	-
Moc01g15430.1	R1	S1	6.22114	9.10191	7.66152	-0.527288	0.530156	0.691982	No Significant Difference	-	-	-	-	-
Moc01g15450.1	R1	S1	302.386	200.043	251.215	0.594047	0.021914	0.0728839	No Significant Difference	GO:0004019//adenylosuccinate synthase activity`molecular_function`Catalysis of the reaction: L-aspartate + GTP + IMP = N(6)-(1,2-dicarboxyethyl)-AMP + GDP + 3 H+ + phosphate. [EC:6.3.4.4, RHEA:15753];GO:0044208//'de novo' AMP biosynthetic process`biological_process`The chemical reactions and pathways resulting in the formation of adenosine monophosphate (AMP) from inosine 5'-monophosphate (IMP). …	K01939//purA, ADSS`adenylosuccinate synthase [EC:6.3.4.4]	XP_022151635.1//adenylosuccinate synthetase 2, chloroplastic-like`[Momordica charantia]	PF00709.26//Adenylsucc_synt`Adenylosuccinate synthetase	-
Moc01g15460.1	R1	S1	223.423	148.19	185.806	0.59137	0.0978276	0.222402	No Significant Difference	-	-	XP_022151623.1//uncharacterized protein LOC111019538`[Momordica charantia]	-	-
Moc01g15480.1	R1	S1	3.50626	3.83472	3.67049	-0.111008	0.924042	0.957537	No Significant Difference	-	-	XP_037492286.1//uncharacterized protein LOC119369668`[Jatropha curcas]	-	-
Moc01g15490.1	R1	S1	87.0162	227.609	157.313	-1.38427	7.66309e-05	0.000720607	Down	-	-	-	-	-
Moc01g15500.1	R1	S1	0.765021	0	0.38251	2.35312	0.560706	1	No Significant Difference	-	-	XP_022153553.1//uncharacterized protein LOC111021029`[Momordica charantia]	-	-
Moc01g15530.1	R1	S1	535.392	411.235	473.313	0.379345	0.207279	0.373637	No Significant Difference	GO:0004019//adenylosuccinate synthase activity`molecular_function`Catalysis of the reaction: L-aspartate + GTP + IMP = N(6)-(1,2-dicarboxyethyl)-AMP + GDP + 3 H+ + phosphate. [EC:6.3.4.4, RHEA:15753];GO:0044208//'de novo' AMP biosynthetic process`biological_process`The chemical reactions and pathways resulting in the formation of adenosine monophosphate (AMP) from inosine 5'-monophosphate (IMP). …	K01939//purA, ADSS`adenylosuccinate synthase [EC:6.3.4.4]	XP_022151635.1//adenylosuccinate synthetase 2, chloroplastic-like`[Momordica charantia]	PF00709.26//Adenylsucc_synt`Adenylosuccinate synthetase	-
Moc01g15570.1	R1	S1	5.91108	27.5989	16.755	-2.20878	0.00232972	0.0122849	Down	GO:0003700//DNA-binding transcription factor activity`molecular_function`A transcription regulator activity that modulates transcription of gene sets via selective and non-covalent binding to a specific double-stranded genomic DNA sequence (sometimes referred to as a motif) within a cis-regulatory region. Regulatory regions include promoters (proximal and distal) and enhancers. Genes are transcri…	K25869//IDD1_2`zinc finger protein IDD1/2	XP_022151658.1//zinc finger protein WIP2-like`[Momordica charantia]	PF22995.1//C2CH-3rd_BIRD-IDD`BIRD-IDD transcription factor, third C2HC zinc finger	C2H2//http://planttfdb.gao-lab.org/family.php?fam=C2H2
Moc01g15590.1	R1	S1	2918.14	2760.16	2839.15	0.080361	0.739176	0.846153	No Significant Difference	GO:0006508//proteolysis`biological_process`The hydrolysis of proteins into smaller polypeptides and/or amino acids by cleavage of their peptide bonds. [GOC:bf, GOC:mah];GO:0004175//endopeptidase activity`molecular_function`Catalysis of the hydrolysis of internal, alpha-peptide bonds in a polypeptide chain. [http://merops.sanger.ac.uk/about/glossary.htm#ENDOPEPTIDASE];GO:0007165//signal transducti…	K03797//E3.4.21.102, prc, ctpA`carboxyl-terminal processing protease [EC:3.4.21.102]	XP_022151662.1//carboxyl-terminal-processing peptidase 3, chloroplastic`[Momordica charantia]	PF00595.29//PDZ`PDZ domain;PF13180.11//PDZ_2`PDZ domain;PF17820.6//PDZ_6`PDZ domain;PF03572.23//Peptidase_S41`Peptidase family S41	-
Moc01g15610.1	R1	S1	0	3.81696	1.90848	-4.09527	0.0395703	0.114065	No Significant Difference	-	-	XP_022158490.1//uncharacterized protein LOC111024970`[Momordica charantia]	-	-
Moc01g15620.1	R1	S1	453.893	291.306	372.599	0.640042	0.0243974	0.0790464	No Significant Difference	GO:0005634//nucleus`cellular_component`A membrane-bounded organelle of eukaryotic cells in which chromosomes are housed and replicated. In most cells, the nucleus contains all of the cell's chromosomes except the organellar chromosomes, and is the site of RNA synthesis and processing. In some species, or in specialized cell types, RNA metabolism or DNA replication may be absent. [GOC:go_curators]…	K22685//WSS1`DNA-dependent metalloprotease WSS1 [EC:3.4.24.-]	XP_022151616.1//DNA-dependent metalloprotease WSS1-like isoform X1`[Momordica charantia];XP_022151619.1//DNA-dependent metalloprotease WSS1-like isoform X2`[Momordica charantia]	PF08325.15//WLM`WLM domain	-
Moc01g15660.1	R1	S1	157.413	71.745	114.579	1.1301	0.0021308	0.0114299	Up	GO:0009658//chloroplast organization`biological_process`A process that is carried out at the cellular level which results in the assembly, arrangement of constituent parts, or disassembly of the chloroplast. [GOC:jid];GO:0042644//chloroplast nucleoid`cellular_component`The region of a chloroplast to which the DNA is confined. [GOC:jl];GO:0042793//plastid transcription`biological_process`The synth…	K00847//E2.7.1.4, scrK`fructokinase [EC:2.7.1.4]	XP_022151667.1//fructokinase-like 2, chloroplastic`[Momordica charantia]	PF00294.29//PfkB`pfkB family carbohydrate kinase	-
Moc01g15670.1	R1	S1	287.747	416.747	352.247	-0.535354	0.0160118	0.0572067	No Significant Difference	GO:0004674//protein serine/threonine kinase activity`molecular_function`Catalysis of the reactions: ATP + protein serine = ADP + protein serine phosphate, and ATP + protein threonine = ADP + protein threonine phosphate. [GOC:bf, MetaCyc:PROTEIN-KINASE-RXN, PMID:2956925];GO:0007017//microtubule-based process`biological_process`Any cellular process that depends upon or alters the microtubule cytosk…	K08857//NEK1_4_5`serine/threonine-protein kinase Nek1/4/5 [EC:2.7.11.1]	XP_022151631.1//serine/threonine-protein kinase Nek6`[Momordica charantia]	PF00069.30//Pkinase`Protein kinase domain;PF07714.22//PK_Tyr_Ser-Thr`Protein tyrosine and serine/threonine kinase	-
Moc01g15730.1	R1	S1	18.4561	22.7157	20.5859	-0.297008	0.576249	0.727131	No Significant Difference	GO:0008270//zinc ion binding`molecular_function`Binding to a zinc ion (Zn). [GOC:ai];GO:0003677//DNA binding`molecular_function`Any molecular function by which a gene product interacts selectively and non-covalently with DNA (deoxyribonucleic acid). [GOC:dph, GOC:jl, GOC:tb, GOC:vw]	K24687//ZFAND5_6`AN1-type zinc finger protein 5/6	XP_022151670.1//zinc finger A20 and AN1 domain-containing stress-associated protein 8-like`[Momordica charantia]	PF01754.21//zf-A20`A20-like zinc finger;PF01428.21//zf-AN1`AN1-like Zinc finger	-
Moc01g15750.1	R1	S1	30.5461	35.7687	33.1574	-0.229548	0.658841	0.789315	No Significant Difference	GO:0016310//phosphorylation`biological_process`The process of introducing a phosphate group into a molecule, usually with the formation of a phosphoric ester, a phosphoric anhydride or a phosphoric amide. [ISBN:0198506732];GO:0016020//membrane`cellular_component`A lipid bilayer along with all the proteins and protein complexes embedded in it and attached to it. [GOC:dos, GOC:mah, ISBN:0815316194]…	K20718//ER`LRR receptor-like serine/threonine-protein kinase ERECTA [EC:2.7.11.1];K27590//PSYR`tyrosine-sulfated glycopeptide receptor	XP_022151663.1//probably inactive leucine-rich repeat receptor-like protein kinase At5g06940`[Momordica charantia]	PF08263.17//LRRNT_2`Leucine rich repeat N-terminal domain;PF13855.11//LRR_8`Leucine rich repeat;PF00069.30//Pkinase`Protein kinase domain;PF07714.22//PK_Tyr_Ser-Thr`Protein tyrosine and serine/threonine kinase	-
Moc01g15760.1	R1	S1	128.42	128.139	128.28	-0.000512131	0.998602	0.999196	No Significant Difference	GO:0032813//tumor necrosis factor receptor superfamily binding`molecular_function`Binding to a member of the tumor necrosis factor receptor superfamily. [GOC:add];GO:0031663//lipopolysaccharide-mediated signaling pathway`biological_process`The series of molecular signals initiated by the binding of a lipopolysaccharide (LPS) to a receptor on the surface of a target cell, and ending with the regul…	K09848//TRAF4`TNF receptor-associated factor 4	XP_022151672.1//uncharacterized protein LOC111019581`[Momordica charantia]	PF02176.23//zf-TRAF`TRAF-type zinc finger	-
Moc01g15790.1	R1	S1	0	0.881557	0.440779	-1.97184	0.621096	1	No Significant Difference	-	-	XP_022152854.1//uncharacterized protein LOC111020479`[Momordica charantia]	PF03732.22//Retrotrans_gag`Retrotransposon gag protein	-
Moc01g15800.1	R1	S1	222.675	314.94	268.808	-0.499706	0.138822	0.284949	No Significant Difference	GO:0005643//nuclear pore`cellular_component`A protein complex providing a discrete opening in the nuclear envelope of a eukaryotic cell, where the inner and outer nuclear membranes are joined. [ISBN:0198547684]	-	XP_022151624.1//uncharacterized protein LOC111019540`[Momordica charantia]	-	-
Moc01g15820.1	R1	S1	256.546	211.244	233.895	0.279207	0.313493	0.494101	No Significant Difference	GO:0006888//endoplasmic reticulum to Golgi vesicle-mediated transport`biological_process`The directed movement of substances from the endoplasmic reticulum (ER) to the Golgi, mediated by COP II vesicles. Small COP II coated vesicles form from the ER and then fuse directly with the cis-Golgi. Larger structures are transported along microtubules to the cis-Golgi. [GOC:ascb_2009, GOC:dph, GOC:jp, GO…	K20368//CNIH, ERV14`protein cornichon	XP_022151666.1//protein cornichon homolog 1-like isoform X2`[Momordica charantia]	PF03311.19//Cornichon`Cornichon protein	-
Moc01g15890.1	R1	S1	0	0.293852	0.146926	-0.396401	0.922611	1	No Significant Difference	-	-	-	-	-
Moc01g15910.1	R1	S1	42.471	74.5113	58.4911	-0.812789	0.0456793	0.127299	No Significant Difference	-	-	XP_022151653.1//uncharacterized protein LOC111019565`[Momordica charantia]	-	-
Moc01g16020.1	R1	S1	17.7508	24.533	21.1419	-0.464112	0.475315	0.645683	No Significant Difference	GO:0016020//membrane`cellular_component`A lipid bilayer along with all the proteins and protein complexes embedded in it and attached to it. [GOC:dos, GOC:mah, ISBN:0815316194];GO:0005524//ATP binding`molecular_function`Binding to ATP, adenosine 5'-triphosphate, a universally important coenzyme and enzyme regulator. [ISBN:0198506732];GO:0004672//protein kinase activity`molecular_function`Catalysi…	K13420//FLS2`LRR receptor-like serine/threonine-protein kinase FLS2 [EC:2.7.11.1]	XP_038883669.1//receptor protein kinase-like protein ZAR1`[Benincasa hispida]	PF08263.17//LRRNT_2`Leucine rich repeat N-terminal domain;PF13855.11//LRR_8`Leucine rich repeat;PF00069.30//Pkinase`Protein kinase domain;PF07714.22//PK_Tyr_Ser-Thr`Protein tyrosine and serine/threonine kinase	-
Moc01g16030.1	R1	S1	33.3835	20.332	26.8577	0.709678	0.145252	0.293706	No Significant Difference	GO:0005794//Golgi apparatus`cellular_component`A membrane-bound cytoplasmic organelle of the endomembrane system that further processes the core oligosaccharides (e.g. N-glycans) added to proteins in the endoplasmic reticulum and packages them into membrane-bound vesicles. The Golgi apparatus operates at the intersection of the secretory, lysosomal, and endocytic pathways. [ISBN:0198506732];GO:00…	K07904//RAB11A`Ras-related protein Rab-11A	XP_022151622.1//ras-related protein RABA4d-like`[Momordica charantia]	PF00025.26//Arf`ADP-ribosylation factor family;PF08477.18//Roc`Ras of Complex, Roc, domain of DAPkinase;PF00071.27//Ras`Ras family	-
Moc01g16040.1	R1	S1	3.68629	5.53761	4.61195	-0.599639	0.644563	0.778606	No Significant Difference	GO:0051783//regulation of nuclear division`biological_process`Any process that modulates the frequency, rate or extent of nuclear division, the partitioning of the nucleus and its genetic information. [GOC:ai];GO:0005634//nucleus`cellular_component`A membrane-bounded organelle of eukaryotic cells in which chromosomes are housed and replicated. In most cells, the nucleus contains all of the cell's…	-	XP_022151615.1//protein POLYCHOME`[Momordica charantia]	-	-
Moc01g16080.1	R1	S1	0.38251	1.44895	0.915732	-1.72576	0.531087	0.692682	No Significant Difference	-	K09291//TPR, MLP1, MLP2`nucleoprotein TPR	XP_022159063.1//uncharacterized protein LOC111025502, partial`[Momordica charantia]	-	-
Moc01g16100.1	R1	S1	1.53004	0.547089	1.03857	1.49352	0.631386	0.768901	No Significant Difference	-	-	KAA0056333.1//transposon Tf2-1 polyprotein isoform X1`[Cucumis melo var. makuwa]	-	-
Moc01g16110.1	R1	S1	0	0.587705	0.293852	-1.38291	0.731487	1	No Significant Difference	-	K27590//PSYR`tyrosine-sulfated glycopeptide receptor	XP_023517351.1//polygalacturonase inhibitor-like`[Cucurbita pepo subsp. pepo]	PF08263.17//LRRNT_2`Leucine rich repeat N-terminal domain;PF13855.11//LRR_8`Leucine rich repeat	-
Moc01g16130.1	R1	S1	0	0.509022	0.254511	-1.20261	0.766297	1	No Significant Difference	GO:0016705//oxidoreductase activity, acting on paired donors, with incorporation or reduction of molecular oxygen`molecular_function`Catalysis of an oxidation-reduction (redox) reaction in which hydrogen or electrons are transferred from each of two donors, and molecular oxygen is reduced or incorporated into a donor. [EC:1.14.-.-];GO:0005506//iron ion binding`molecular_function`Binding to an iro…	K24188//CYP93A`cytochrome P450 family 93 subfamily A [EC:1.14.-.-]	XP_022151659.1//cytochrome P450 93A2-like`[Momordica charantia]	PF00067.27//p450`Cytochrome P450	-
Moc01g16180.1	R1	S1	1.12996	33.3977	17.2638	-4.82593	0.000318964	0.00240071	Down	-	K13420//FLS2`LRR receptor-like serine/threonine-protein kinase FLS2 [EC:2.7.11.1]	XP_022151649.1//polygalacturonase inhibitor-like`[Momordica charantia]	PF08263.17//LRRNT_2`Leucine rich repeat N-terminal domain;PF13855.11//LRR_8`Leucine rich repeat;PF12799.12//LRR_4`Leucine Rich repeats (2 copies)	-
Moc01g16190.1	R1	S1	42.1719	30.9386	36.5553	0.445372	0.260452	0.437179	No Significant Difference	GO:0005737//cytoplasm`cellular_component`The contents of a cell excluding the plasma membrane and nucleus, but including other subcellular structures. [ISBN:0198547684];GO:0016567//protein ubiquitination`biological_process`The process in which one or more ubiquitin groups are added to a protein. [PMID:26906419];GO:0061630//ubiquitin protein ligase activity`molecular_function`Catalysis of the tran…	-	XP_022151639.1//uncharacterized protein LOC111019546`[Momordica charantia]	-	-
Moc01g16200.1	R1	S1	433.912	1414.31	924.112	-1.7035	3.56565e-07	6.84293e-06	Down	GO:0016020//membrane`cellular_component`A lipid bilayer along with all the proteins and protein complexes embedded in it and attached to it. [GOC:dos, GOC:mah, ISBN:0815316194]	K16342//PLA2G4, CPLA2`cytosolic phospholipase A2 [EC:3.1.1.4];K05857//PLCD`phosphatidylinositol phospholipase C, delta [EC:3.1.4.11]	XP_022151648.1//FT-interacting protein 1`[Momordica charantia]	PF00168.35//C2`C2 domain;PF08372.15//PRT_C`Plant phosphoribosyltransferase C-terminal	-
Moc01g16210.1	R1	S1	42.1731	78.4533	60.3132	-0.905934	0.0198724	0.0677941	No Significant Difference	-	K09571//FKBP4_5`FK506-binding protein 4/5 [EC:5.2.1.8]	XP_015885158.1//uncharacterized mitochondrial protein AtMg00810-like`[Ziziphus jujuba]	PF07727.19//RVT_2`Reverse transcriptase (RNA-dependent DNA polymerase)	-
Moc01g16230.1	R1	S1	0.373725	0	0.186863	1.52715	0.708212	1	No Significant Difference	-	K13420//FLS2`LRR receptor-like serine/threonine-protein kinase FLS2 [EC:2.7.11.1]	XP_022151650.1//polygalacturonase inhibitor-like`[Momordica charantia]	PF08263.17//LRRNT_2`Leucine rich repeat N-terminal domain;PF13855.11//LRR_8`Leucine rich repeat	-
Moc01g16240.1	R1	S1	484.162	3977.12	2230.64	-3.03795	2.51768e-14	1.92503e-12	Down	GO:0080043//quercetin 3-O-glucosyltransferase activity`molecular_function`Catalysis of the transfer of a glucosyl group from UDP-glucose to the 3-hydroxy group of a quercetin molecule. [PMID:15352060];GO:0080044//quercetin 7-O-glucosyltransferase activity`molecular_function`Catalysis of the transfer of a glucosyl group from UDP-glucose to the 7-hydroxy group of a quercetin molecule. [PMID:1535206…	K23452//UGT85A`UDP-glucosyltransferase 85A [EC:2.4.1.-]	XP_022151651.1//7-deoxyloganetin glucosyltransferase-like`[Momordica charantia]	PF00201.23//UDPGT`UDP-glucoronosyl and UDP-glucosyl transferase	-
Moc01g16330.1	R1	S1	8.43227	0.273545	4.35291	4.84298	0.00213658	0.0114545	Up	GO:0016602//CCAAT-binding factor complex`cellular_component`A heteromeric transcription factor complex that binds to the CCAAT-box upstream of promoters; functions as both an activator and a repressor, depending on its interacting cofactors. Typically trimeric consisting of NFYA, NFYB and NFYC subunits. In Saccharomyces, it activates the transcription of genes in response to growth in a nonfermen…	K08064//NFYA, HAP2`nuclear transcription factor Y, alpha	XP_022151661.1//nuclear transcription factor Y subunit A-7-like isoform X2`[Momordica charantia];XP_022151660.1//nuclear transcription factor Y subunit A-7-like isoform X1`[Momordica charantia]	PF02045.20//CBFB_NFYA`CCAAT-binding transcription factor (CBF-B/NF-YA) subunit B	NF-YA//http://planttfdb.gao-lab.org/family.php?fam=NF-YA
Moc01g16340.1	R1	S1	0	0.273545	0.136772	-0.396401	0.922611	1	No Significant Difference	-	-	KGN45805.1//hypothetical protein Csa_005190`[Cucumis sativus]	-	-
Moc01g16420.1	R1	S1	3279.78	6670.92	4975.35	-1.02422	0.0523088	0.141003	No Significant Difference	GO:0016310//phosphorylation`biological_process`The process of introducing a phosphate group into a molecule, usually with the formation of a phosphoric ester, a phosphoric anhydride or a phosphoric amide. [ISBN:0198506732];GO:0005829//cytosol`cellular_component`The part of the cytoplasm that does not contain organelles but which does contain other particulate matter, such as protein complexes. [G…	K00942//gmk, GUK1`guanylate kinase [EC:2.7.4.8]	XP_022151654.1//guanylate kinase 2-like`[Momordica charantia]	PF00625.26//Guanylate_kin`Guanylate kinase	-
Moc01g16440.1	R1	S1	1580.89	1215.32	1398.11	0.379688	0.443824	0.618025	No Significant Difference	GO:0005737//cytoplasm`cellular_component`The contents of a cell excluding the plasma membrane and nucleus, but including other subcellular structures. [ISBN:0198547684];GO:0004683//calmodulin-dependent protein kinase activity`molecular_function`Calmodulin-dependent catalysis of the reactions: ATP + a protein serine = ADP + protein serine phosphate; and ATP + a protein threonine = ADP + protein th…	K13412//CPK`calcium-dependent protein kinase [EC:2.7.11.1]	XP_022151655.1//calcium-dependent protein kinase 32-like`[Momordica charantia]	PF00069.30//Pkinase`Protein kinase domain;PF07714.22//PK_Tyr_Ser-Thr`Protein tyrosine and serine/threonine kinase;PF14531.11//Kinase-like`Kinase-like;PF13499.11//EF-hand_7`EF-hand domain pair;PF13833.11//EF-hand_8`EF-hand domain pair;PF00036.37//EF-hand_1`EF hand	-
Moc01g16470.1	R1	S1	4998.18	10798.7	7898.46	-1.11129	4.25075e-05	0.00044129	Down	GO:0052692//raffinose alpha-galactosidase activity`molecular_function`Catalysis of the reaction: raffinose + H2O = alpha-D-galactose + sucrose. [PMID:20739305, RHEA:70275];GO:0016757//glycosyltransferase activity`molecular_function`Catalysis of the transfer of a glycosyl group from one compound (donor) to another (acceptor). [GOC:jl, ISBN:0198506732]	K06617//E2.4.1.82`raffinose synthase [EC:2.4.1.82]	XP_022152216.1//probable galactinol--sucrose galactosyltransferase 2`[Momordica charantia]	PF05691.17//Raffinose_syn`Raffinose synthase or seed imbibition protein Sip1	-
Moc01g16480.1	R1	S1	984.453	1404.62	1194.54	-0.512305	0.146822	0.295546	No Significant Difference	GO:0009833//plant-type primary cell wall biogenesis`biological_process`A cellular process that results in the biosynthesis of constituent macromolecules, assembly, and arrangement of constituent parts of cellulose and pectin-containing cell walls that form adjacent to the middle lamella following cell division and during cell expansion. An example of this is found in Arabidopsis thaliana. [GOC:lr…	K10999//CESA`cellulose synthase A [EC:2.4.1.12]	XP_022152213.1//cellulose synthase A catalytic subunit 3 [UDP-forming]-like`[Momordica charantia]	PF14569.11//zf-UDP`Zinc-binding RING-finger;PF03552.19//Cellulose_synt`Cellulose synthase;PF13632.11//Glyco_trans_2_3`Glycosyl transferase family group 2	-
Moc01g16500.1	R1	S1	1403.49	817.145	1110.32	0.779881	0.0278388	0.08749	No Significant Difference	GO:0003735//structural constituent of ribosome`molecular_function`The action of a molecule that contributes to the structural integrity of the ribosome. [GOC:mah];GO:0006412//translation`biological_process`The cellular metabolic process in which a protein is formed, using the sequence of a mature mRNA or circRNA molecule to specify the sequence of amino acids in a polypeptide chain. Translation i…	K02981//RP-S2e, RPS2`small subunit ribosomal protein S2e	XP_008460763.1//40S ribosomal protein S2-4-like`[Cucumis melo]	PF00333.25//Ribosomal_S5`Ribosomal protein S5, N-terminal domain;PF03719.20//Ribosomal_S5_C`Ribosomal protein S5, C-terminal domain	-
Moc01g16510.1	R1	S1	82.7842	72.0915	77.4379	0.199618	0.674855	0.80136	No Significant Difference	GO:0005737//cytoplasm`cellular_component`The contents of a cell excluding the plasma membrane and nucleus, but including other subcellular structures. [ISBN:0198547684];GO:0008270//zinc ion binding`molecular_function`Binding to a zinc ion (Zn). [GOC:ai]	-	XP_022152256.1//zinc finger AN1 and C2H2 domain-containing stress-associated protein 11-like`[Momordica charantia]	PF01428.21//zf-AN1`AN1-like Zinc finger	-
Moc01g16520.1	R1	S1	1119.15	1134.22	1126.68	-0.0196696	0.942557	0.968924	No Significant Difference	GO:0016020//membrane`cellular_component`A lipid bilayer along with all the proteins and protein complexes embedded in it and attached to it. [GOC:dos, GOC:mah, ISBN:0815316194]	K02979//RP-S28e, RPS28`small subunit ribosomal protein S28e	KAG6603220.1//40S ribosomal protein S28, partial`[Cucurbita argyrosperma subsp. sororia];XP_022152252.1//uncharacterized protein LOC111020022`[Momordica charantia]	PF01200.23//Ribosomal_S28e`Ribosomal protein S28e;PF06592.18//DUF1138`Protein of unknown function (DUF1138)	-
Moc01g16530.1	R1	S1	27.0254	9.51321	18.2693	1.51145	0.0210716	0.0708318	No Significant Difference	GO:0016310//phosphorylation`biological_process`The process of introducing a phosphate group into a molecule, usually with the formation of a phosphoric ester, a phosphoric anhydride or a phosphoric amide. [ISBN:0198506732];GO:0016020//membrane`cellular_component`A lipid bilayer along with all the proteins and protein complexes embedded in it and attached to it. [GOC:dos, GOC:mah, ISBN:0815316194]…	K27590//PSYR`tyrosine-sulfated glycopeptide receptor	XP_022152231.1//leucine-rich repeat receptor-like tyrosine-protein kinase PXC3`[Momordica charantia]	PF13855.11//LRR_8`Leucine rich repeat;PF07714.22//PK_Tyr_Ser-Thr`Protein tyrosine and serine/threonine kinase;PF00069.30//Pkinase`Protein kinase domain	-
Moc01g16540.1	R1	S1	1.13875	0.254511	0.696628	1.97121	0.500225	1	No Significant Difference	-	-	XP_022152218.1//uncharacterized protein LOC111019994`[Momordica charantia]	PF04862.17//DUF642`Protein of unknown function (DUF642)	-
Moc01g16550.1	R1	S1	2876.92	8918.71	5897.82	-1.63242	1.21485e-09	4.18744e-08	Down	GO:0016851//magnesium chelatase activity`molecular_function`Catalysis of the reaction: ATP + H2O + Mg2+ + protoporphyrin IX = ADP + 3 H+ + Mg-protoporphyrin IX + phosphate. [RHEA:13961];GO:0015979//photosynthesis`biological_process`The synthesis by organisms of organic chemical compounds, especially carbohydrates, from carbon dioxide (CO2) using energy obtained from light rather than from the oxi…	K03403//chlH, bchH`magnesium chelatase subunit H [EC:6.6.1.1]	XP_022152236.1//magnesium-chelatase subunit ChlH, chloroplastic`[Momordica charantia]	PF11965.13//DUF3479`Domain of unknown function (DUF3479);PF02514.21//CobN-Mg_chel`CobN/Magnesium Chelatase	-
Moc01g16590.1	R1	S1	8.27372	13.3745	10.8241	-0.702417	0.435039	0.609935	No Significant Difference	GO:0003735//structural constituent of ribosome`molecular_function`The action of a molecule that contributes to the structural integrity of the ribosome. [GOC:mah];GO:0006412//translation`biological_process`The cellular metabolic process in which a protein is formed, using the sequence of a mature mRNA or circRNA molecule to specify the sequence of amino acids in a polypeptide chain. Translation i…	K02876//RP-L15, MRPL15, rplO`large subunit ribosomal protein L15	XP_022152238.1//uncharacterized protein LOC111020009`[Momordica charantia]	PF00828.24//Ribosomal_L27A`Ribosomal proteins 50S-L15, 50S-L18e, 60S-L27A	-
Moc01g16610.1	R1	S1	138.674	78.5619	108.618	0.820201	0.0183295	0.0634632	No Significant Difference	GO:0034475//U4 snRNA 3'-end processing`biological_process`Any process involved in forming the mature 3' end of a U4 snRNA molecule. [GOC:mah];GO:0034476//U5 snRNA 3'-end processing`biological_process`Any process involved in forming the mature 3' end of a U5 snRNA molecule. [GOC:mah];GO:0071028//nuclear mRNA surveillance`biological_process`A process that identifies and degrades defective or aberra…	K12586//RRP43, EXOSC8, OIP2`exosome complex component RRP43	XP_022152237.1//exosome complex component RRP43`[Momordica charantia]	PF01138.26//RNase_PH`3' exoribonuclease family, domain 1;PF03725.20//RNase_PH_C`3' exoribonuclease family, domain 2	-
Moc01g16620.1	R1	S1	11.5587	46.101	28.8299	-1.97448	0.00270127	0.013868	Down	GO:0016432//tRNA-uridine aminocarboxypropyltransferase activity`molecular_function`Catalysis of the reaction: S-adenosyl-L-methionine + tRNA uridine = 5'-methylthioadenosine + tRNA 3-(3-amino-3-carboxypropyl)-uridine. [EC:2.5.1.25];GO:0008033//tRNA processing`biological_process`The process in which a pre-tRNA molecule is converted to a mature tRNA, ready for addition of an aminoacyl group. [GOC:j…	K05812//DTWD2, tapT`tRNA-uridine aminocarboxypropyltransferase [EC:2.5.1.25]	XP_022152239.1//DTW domain-containing protein 2`[Momordica charantia]	PF03942.20//DTW`DTW domain	-
Moc01g16630.1	R1	S1	554.657	637.765	596.211	-0.200961	0.348832	0.529444	No Significant Difference	GO:0005737//cytoplasm`cellular_component`The contents of a cell excluding the plasma membrane and nucleus, but including other subcellular structures. [ISBN:0198547684];GO:0015629//actin cytoskeleton`cellular_component`The part of the cytoskeleton (the internal framework of a cell) composed of actin and associated proteins. Includes actin cytoskeleton-associated complexes. [GOC:jl, ISBN:039582517…	K05761//VIL1`villin 1;K05768//GSN`gelsolin	XP_022152250.1//villin-2-like`[Momordica charantia]	PF00626.27//Gelsolin`Gelsolin repeat;PF02209.24//VHP`Villin headpiece domain	-
Moc01g16640.1	R1	S1	605.394	562.045	583.72	0.108164	0.685898	0.809325	No Significant Difference	GO:0016020//membrane`cellular_component`A lipid bilayer along with all the proteins and protein complexes embedded in it and attached to it. [GOC:dos, GOC:mah, ISBN:0815316194]	-	XP_038883664.1//uncharacterized protein LOC120074578`[Benincasa hispida]	-	-
Moc01g16650.1	R1	S1	307.527	290.918	299.223	0.0796954	0.76769	0.864811	No Significant Difference	GO:0005319//lipid transporter activity`molecular_function`Enables the directed movement of lipids into, out of or within a cell, or between cells. [GOC:ai];GO:0043231//intracellular membrane-bounded organelle`cellular_component`Organized structure of distinctive morphology and function, bounded by a single or double lipid bilayer membrane and occurring within the cell. Includes the nucleus, mitoc…	K05643//ABCA3`ATP-binding cassette, subfamily A (ABC1), member 3	XP_022152229.1//ABC transporter A family member 1 isoform X2`[Momordica charantia];XP_022152230.1//ABC transporter A family member 1 isoform X3`[Momordica charantia]	PF12698.12//ABC2_membrane_3`ABC-2 family transporter protein;PF00005.32//ABC_tran`ABC transporter	-
Moc01g16660.1	R1	S1	11.5099	1.97574	6.74283	2.5657	0.0175234	0.0613892	No Significant Difference	GO:0003700//DNA-binding transcription factor activity`molecular_function`A transcription regulator activity that modulates transcription of gene sets via selective and non-covalent binding to a specific double-stranded genomic DNA sequence (sometimes referred to as a motif) within a cis-regulatory region. Regulatory regions include promoters (proximal and distal) and enhancers. Genes are transcri…	K09419//HSFF`heat shock transcription factor, other eukaryote	XP_022152241.1//heat stress transcription factor B-3-like`[Momordica charantia]	PF00447.22//HSF_DNA-bind`HSF-type DNA-binding	HSF//http://planttfdb.gao-lab.org/family.php?fam=HSF
Moc01g16670.1	R1	S1	932.582	1216.97	1074.77	-0.383767	0.163584	0.318564	No Significant Difference	GO:0005737//cytoplasm`cellular_component`The contents of a cell excluding the plasma membrane and nucleus, but including other subcellular structures. [ISBN:0198547684];GO:0019430//removal of superoxide radicals`biological_process`Any process, acting at the cellular level, involved in removing superoxide radicals (O2-) from a cell or organism, e.g. by conversion to dioxygen (O2) and hydrogen pero…	K00384//trxB, TRR`thioredoxin reductase (NADPH) [EC:1.8.1.9]	XP_022152248.1//NADPH-dependent thioredoxin reductase 3`[Momordica charantia]	PF07992.19//Pyr_redox_2`Pyridine nucleotide-disulphide oxidoreductase;PF13738.11//Pyr_redox_3`Pyridine nucleotide-disulphide oxidoreductase;PF00070.32//Pyr_redox`Pyridine nucleotide-disulphide oxidoreductase;PF00085.25//Thioredoxin`Thioredoxin	-
Moc01g16680.1	R1	S1	172.798	145.49	159.144	0.249281	0.472523	0.643433	No Significant Difference	GO:0003924//GTPase activity`molecular_function`Catalysis of the reaction: GTP + H2O = GDP + H+ + phosphate. [PMID:26832457, PMID:27218782];GO:0032543//mitochondrial translation`biological_process`The chemical reactions and pathways resulting in the formation of a protein in a mitochondrion. This is a ribosome-mediated process in which the information in messenger RNA (mRNA) is used to specify the…	K19828//MTG1`mitochondrial GTPase 1	XP_022156767.1//short integuments 2, mitochondrial isoform X1`[Momordica charantia];XP_022156770.1//short integuments 2, mitochondrial isoform X2`[Momordica charantia]	-	-
Moc01g16690.1	R1	S1	55.9724	10.4703	33.2214	2.40956	1.72608e-06	2.71053e-05	Up	-	K17710//PTCD1`pentatricopeptide repeat domain-containing protein 1	XP_022152221.1//pentatricopeptide repeat-containing protein At5g15280`[Momordica charantia]	PF13041.11//PPR_2`PPR repeat family;PF12854.12//PPR_1`PPR repeat	-
Moc01g16700.1	R1	S1	2.73245	17.3826	10.0575	-2.64318	0.00291877	0.0147842	Down	GO:0010274//hydrotropism`biological_process`Growth or movement in a sessile organism toward or away from water, as of the roots of a plant. [ISBN:0395825172]	-	XP_022152244.1//protein MIZU-KUSSEI 1`[Momordica charantia]	PF04759.18//DUF617`Protein of unknown function, DUF617	-
Moc01g16730.1	R1	S1	30.1697	63.2667	46.7182	-1.07477	0.00764276	0.0320202	Down	GO:0005794//Golgi apparatus`cellular_component`A membrane-bound cytoplasmic organelle of the endomembrane system that further processes the core oligosaccharides (e.g. N-glycans) added to proteins in the endoplasmic reticulum and packages them into membrane-bound vesicles. The Golgi apparatus operates at the intersection of the secretory, lysosomal, and endocytic pathways. [ISBN:0198506732];GO:00…	K03714//XYLT`glycoprotein 2-beta-D-xylosyltransferase [EC:2.4.2.38]	XP_022152255.1//uncharacterized protein LOC111020025`[Momordica charantia]	PF04577.19//Glyco_transf_61`Glycosyltransferase 61	-
Moc01g16750.1	R1	S1	4.74989	3.42284	4.08637	0.444604	0.750646	0.853754	No Significant Difference	GO:0009451//RNA modification`biological_process`The covalent alteration of one or more nucleotides within an RNA molecule to produce an RNA molecule with a sequence that differs from that coded genetically. [GOC:go_curators, ISBN:1555811337];GO:0043231//intracellular membrane-bounded organelle`cellular_component`Organized structure of distinctive morphology and function, bounded by a single or do…	K17710//PTCD1`pentatricopeptide repeat domain-containing protein 1	XP_022152247.1//pentatricopeptide repeat-containing protein At3g14730-like`[Momordica charantia]	PF13041.11//PPR_2`PPR repeat family;PF12854.12//PPR_1`PPR repeat;PF01535.25//PPR`PPR repeat;PF20431.3//E_motif`E motif	-
Moc01g16760.1	R1	S1	1374.64	1539.89	1457.26	-0.16344	0.480019	0.649777	No Significant Difference	GO:0017025//TBP-class protein binding`molecular_function`Binding to a member of the class of TATA-binding proteins (TBP), including any of the TBP-related factors (TRFs). [GOC:jl, GOC:txnOH, PMID:1509519, PMID:16858867];GO:0005634//nucleus`cellular_component`A membrane-bounded organelle of eukaryotic cells in which chromosomes are housed and replicated. In most cells, the nucleus contains all of …	K03124//TFIIB, GTF2B, SUA7, tfb`transcription initiation factor TFIIB	XP_022152227.1//transcription initiation factor IIB-2`[Momordica charantia];GKV27620.1//hypothetical protein SLEP1_g36773`[Rubroshorea leprosula]	PF08271.17//TF_Zn_Ribbon`TFIIB zinc-binding;PF00382.24//TFIIB`Transcription factor TFIIB repeat	-
Moc01g16870.1	R1	S1	0	0.8016	0.4008	-1.84679	0.644012	1	No Significant Difference	GO:0044249//cellular biosynthetic process`biological_process`The chemical reactions and pathways resulting in the formation of substances, carried out by individual cells. [GOC:jl];GO:0008194//UDP-glycosyltransferase activity`molecular_function`Catalysis of the transfer of a glycosyl group from a UDP-sugar to a small hydrophobic molecule. [InterPro:IPR004224, PMID:11846783];GO:1901576//obsolete o…	K13495//CISZOG`cis-zeatin O-glucosyltransferase [EC:2.4.1.215]	XP_022152243.1//zeatin O-glucosyltransferase-like`[Momordica charantia]	-	-
Moc01g16920.1	R1	S1	30.1636	27.4715	28.8175	0.132501	0.801998	0.886925	No Significant Difference	-	K15414//C1QBP`complement component 1 Q subcomponent-binding protein, mitochondrial	XP_022153923.1//uncharacterized protein LOC111021323`[Momordica charantia]	PF02330.21//MAM33`Mitochondrial glycoprotein	-
Moc01g16930.1	R1	S1	35.8407	20.1936	28.0172	0.83196	0.14168	0.288695	No Significant Difference	-	-	XP_022153876.1//uncharacterized protein LOC111021288`[Momordica charantia]	-	-
Moc01g16940.1	R1	S1	51.3231	34.2422	42.7826	0.581304	0.131423	0.273964	No Significant Difference	GO:0047952//glycerol-3-phosphate dehydrogenase [NAD(P)+] activity`molecular_function`Catalysis of the reaction: sn-glycerol 3-phosphate + NAD(P)+ = glycerone phosphate + NAD(P)H + H+. [EC:1.1.1.94, PMID:28326];GO:0005975//carbohydrate metabolic process`biological_process`The chemical reactions and pathways involving carbohydrates, any of a group of organic compounds based of the general formula C…	K00006//GPD1`glycerol-3-phosphate dehydrogenase (NAD+) [EC:1.1.1.8]	XP_022153910.1//probable glycerol-3-phosphate dehydrogenase [NAD(+)] 1, cytosolic`[Momordica charantia]	PF01210.28//NAD_Gly3P_dh_N`NAD-dependent glycerol-3-phosphate dehydrogenase N-terminus;PF07479.19//NAD_Gly3P_dh_C`NAD-dependent glycerol-3-phosphate dehydrogenase C-terminus	-
Moc01g16980.1	R1	S1	448.659	141.105	294.882	1.66678	9.30606e-10	3.3022e-08	Up	GO:0005829//cytosol`cellular_component`The part of the cytoplasm that does not contain organelles but which does contain other particulate matter, such as protein complexes. [GOC:hjd, GOC:jl];GO:0018738//S-formylglutathione hydrolase activity`molecular_function`Catalysis of the reaction: S-formylglutathione + H2O = formate + glutathione + H+. [EC:3.1.2.12, RHEA:14961];GO:0052689//carboxylic ester…	K01070//frmB, ESD, fghA`S-formylglutathione hydrolase [EC:3.1.2.12]	XP_022153930.1//S-formylglutathione hydrolase`[Momordica charantia]	PF00756.25//Esterase`Putative esterase;PF00326.26//Peptidase_S9`Prolyl oligopeptidase family	-
Moc01g16990.1	R1	S1	790.259	676.296	733.278	0.224897	0.411372	0.587744	No Significant Difference	GO:0042393//histone binding`molecular_function`Binding to a histone, any of a group of water-soluble proteins found in association with the DNA of eukaryotic or archaeal chromosomes. They are involved in the condensation and coiling of chromosomes during cell division and have also been implicated in gene regulation and DNA replication. They may be chemically modified (methylated, acetlyated and …	K11665//INO80, INOC1`chromatin-remodeling ATPase INO80 [EC:5.6.2.-]	XP_022153944.1//DNA helicase INO80`[Momordica charantia]	PF13892.11//DBINO`DNA-binding domain;PF04851.20//ResIII`Type III restriction enzyme, res subunit;PF00176.28//SNF2-rel_dom`SNF2-related domain;PF00271.36//Helicase_C`Helicase conserved C-terminal domain	-
Moc01g17000.1	R1	S1	815.609	576.767	696.188	0.499777	0.047075	0.130285	No Significant Difference	GO:0005509//calcium ion binding`molecular_function`Binding to a calcium ion (Ca2+). [GOC:ai]	K13448//CML`calcium-binding protein CML	XP_022153892.1//probable calcium-binding protein CML49 isoform X1`[Momordica charantia];XP_022153897.1//probable calcium-binding protein CML49 isoform X2`[Momordica charantia]	PF13405.11//EF-hand_6`EF-hand domain;PF13499.11//EF-hand_7`EF-hand domain pair;PF00036.37//EF-hand_1`EF hand	-
Moc01g17020.1	R1	S1	18.507	88.5247	53.5159	-2.24936	1.14832e-05	0.000144839	Down	GO:0009570//chloroplast stroma`cellular_component`The space enclosed by the double membrane of a chloroplast but excluding the thylakoid space. It contains DNA, ribosomes and some temporary products of photosynthesis. [ISBN:0198547684];GO:0006730//one-carbon metabolic process`biological_process`The chemical reactions and pathways involving the transfer of one-carbon units in various oxidation sta…	K01674//cah`carbonic anhydrase [EC:4.2.1.1]	XP_022153919.1//LOW QUALITY PROTEIN: alpha carbonic anhydrase 4-like`[Momordica charantia]	PF00194.26//Carb_anhydrase`Eukaryotic-type carbonic anhydrase	-
Moc01g17030.1	R1	S1	1288.56	702.522	995.541	0.874455	0.00407284	0.0194294	No Significant Difference	GO:0016282//eukaryotic 43S preinitiation complex`cellular_component`A protein complex composed of the 40S ribosomal subunit plus eIF1, eIF1A, eIF3, eIF5, and eIF2-GTP-bound methionyl-initiator methionine tRNA. [GOC:hjd, PMID:15145049, PMID:16510876, PMID:25742741, PMID:29735639];GO:0005634//nucleus`cellular_component`A membrane-bounded organelle of eukaryotic cells in which chromosomes are housed…	K03250//EIF3E, INT6`translation initiation factor 3 subunit E	XP_022153906.1//eukaryotic translation initiation factor 3 subunit E`[Momordica charantia]	PF09440.15//eIF3_N`eIF3 subunit 6 N terminal domain;PF01399.32//PCI`PCI domain	-
Moc01g17040.1	R1	S1	38.4017	33.8087	36.1052	0.176992	0.697517	0.81736	No Significant Difference	-	K09527//DNAJC7`DnaJ homolog subfamily C member 7	XP_022153888.1//uncharacterized protein LOC111021299`[Momordica charantia]	PF00226.36//DnaJ`DnaJ domain	-
Moc01g17050.1	R1	S1	78.2304	26.0663	52.1483	1.58652	0.000163633	0.00136844	Up	GO:0009690//cytokinin metabolic process`biological_process`The chemical reactions and pathways involving cytokinins, a class of adenine-derived compounds that can function in plants as growth regulators. [ISBN:0387969845];GO:0019139//cytokinin dehydrogenase activity`molecular_function`Catalysis of the reaction: N6-dimethylallyladenine + acceptor + H2O = adenine + 3-methylbut-2-enal + reduced elec…	K00279//CKX`cytokinin dehydrogenase [EC:1.5.99.12]	XP_022153869.1//cytokinin dehydrogenase 1`[Momordica charantia]	PF01565.28//FAD_binding_4`FAD binding domain;PF09265.15//Cytokin-bind`Cytokinin dehydrogenase 1, FAD and cytokinin binding	-
Moc01g17080.1	R1	S1	1011.71	413.149	712.428	1.29169	1.61193e-07	3.45096e-06	Up	GO:0009706//chloroplast inner membrane`cellular_component`The inner, i.e. lumen-facing, lipid bilayer of the chloroplast envelope; also faces the chloroplast stroma. [GOC:tb];GO:0015245//fatty acid transmembrane transporter activity`molecular_function`Enables the transfer of fatty acids from one side of a membrane to the other. Fatty acids are aliphatic monocarboxylic acids liberated from natural…	-	XP_022153929.1//protein FATTY ACID EXPORT 1, chloroplastic`[Momordica charantia]	PF03647.18//Tmemb_14`Transmembrane proteins 14C	-
Moc01g17120.1	R1	S1	275.223	429.98	352.602	-0.643298	0.00690063	0.0295213	No Significant Difference	GO:0006310//DNA recombination`biological_process`Any process in which a new genotype is formed by reassortment of genes resulting in gene combinations different from those that were present in the parents. In eukaryotes genetic recombination can occur by chromosome assortment, intrachromosomal recombination, or nonreciprocal interchromosomal recombination. Interchromosomal recombination occurs by…	K03553//recA`recombination protein RecA	XP_022153914.1//DNA repair protein recA homolog 2, mitochondrial isoform X1`[Momordica charantia];XP_022153915.1//DNA repair protein recA homolog 2, mitochondrial isoform X2`[Momordica charantia]	PF00154.26//RecA`recA bacterial DNA recombination protein;PF08423.16//Rad51`Rad51;PF01637.23//ATPase_2`ATPase domain predominantly from Archaea	-
Moc01g17130.1	R1	S1	248.178	203.216	225.697	0.286592	0.272167	0.449136	No Significant Difference	GO:0006488//dolichol-linked oligosaccharide biosynthetic process`biological_process`The chemical reactions and pathways resulting in the formation of dolichol-linked oligosaccharide, usually by a stepwise addition of glycosyl chains to endoplasmic reticulum membrane-bound dolichol-P. [GOC:jl, ISBN:0471331309];GO:0003975//UDP-N-acetylglucosamine-dolichyl-phosphate N-acetylglucosaminephosphotransfe…	K01001//ALG7`UDP-N-acetylglucosamine--dolichyl-phosphate N-acetylglucosaminephosphotransferase [EC:2.7.8.15];K26548//NPF4, NRT1`MFS transporter, POT/PTR family, nitrate transporter;K22381//ZNF598`E3 ubiquitin-protein ligase ZNF598 [EC:2.3.2.27]	XP_022153904.1//UDP-N-acetylglucosamine--dolichyl-phosphate N-acetylglucosaminephosphotransferase`[Momordica charantia];XP_059632903.1//eIF-2-alpha kinase GCN2 isoform X3`[Cornus florida];KAH9752933.1//protein kinase domain-containing protein`[Citrus sinensis]	PF00953.26//Glycos_transf_4`Glycosyl transferase family 4;PF00665.31//rve`Integrase core domain	-
Moc01g17140.1	R1	S1	5.77496	3.87406	4.82451	0.598241	0.580126	0.730388	No Significant Difference	GO:0016747//acyltransferase activity, transferring groups other than amino-acyl groups`molecular_function`Catalysis of the transfer of an acyl group, other than amino-acyl, from one compound (donor) to another (acceptor). [EC:2.3.1.-]	K20780//MDC1`mediator of DNA damage checkpoint protein 1	KAG6595690.1//putative F-box protein, partial`[Cucurbita argyrosperma subsp. sororia]	PF12937.12//F-box-like`F-box-like;PF00533.31//BRCT`BRCA1 C Terminus (BRCT) domain;PF16770.10//RTT107_BRCT_5`Regulator of Ty1 transposition protein 107 BRCT domain;PF16589.10//BRCT_2`BRCT domain, a BRCA1 C-terminus domain	-
Moc01g17150.1	R1	S1	180.618	151.862	166.24	0.252107	0.503343	0.669641	No Significant Difference	-	-	XP_022153878.1//protein EARLY RESPONSIVE TO DEHYDRATION 15`[Momordica charantia]	-	-
Moc01g17170.1	R1	S1	208.947	194.778	201.863	0.100149	0.708231	0.825192	No Significant Difference	GO:0016020//membrane`cellular_component`A lipid bilayer along with all the proteins and protein complexes embedded in it and attached to it. [GOC:dos, GOC:mah, ISBN:0815316194];GO:0006506//GPI anchor biosynthetic process`biological_process`The chemical reactions and pathways resulting in the formation of a glycosylphosphatidylinositol (GPI) anchor that attaches some membrane proteins to the lipid…	K03860//PIGQ, GPI1`phosphatidylinositol N-acetylglucosaminyltransferase subunit Q	XP_022153911.1//N-acetylglucosaminyl-phosphatidylinositol biosynthetic protein gpi1 isoform X1`[Momordica charantia];XP_022153913.1//N-acetylglucosaminyl-phosphatidylinositol biosynthetic protein gpi1 isoform X2`[Momordica charantia];RVX18067.1//putative ribonuclease H protein`[Vitis vinifera]	PF05024.20//Gpi1`N-acetylglucosaminyl transferase component (Gpi1)	-
Moc01g17180.1	R1	S1	26.912	13.7739	20.3429	0.955285	0.145786	0.294171	No Significant Difference	-	-	KGN53975.1//hypothetical protein Csa_018873`[Cucumis sativus]	-	-
Moc01g17190.1	R1	S1	1157.17	824.202	990.687	0.489308	0.112383	0.244622	No Significant Difference	GO:0016117//carotenoid biosynthetic process`biological_process`The chemical reactions and pathways resulting in the formation of carotenoids, tetraterpenoid compounds in which two units of 4 isoprenoid residues joined head-to-tail are themselves joined tail-to-tail. [GOC:go_curators];GO:0016705//oxidoreductase activity, acting on paired donors, with incorporation or reduction of molecular oxygen`…	K14593//CCS1`capsanthin/capsorubin synthase [EC:5.3.99.8]	XP_022153903.1//lycopene beta cyclase, chloroplastic/chromoplastic`[Momordica charantia]	PF05834.17//Lycopene_cycl`Lycopene cyclase protein	-
Moc01g17220.1	R1	S1	295.667	271.526	283.596	0.122277	0.603853	0.748268	No Significant Difference	GO:0019853//L-ascorbic acid biosynthetic process`biological_process`The chemical reactions and pathways resulting in the formation of L-ascorbic acid; L-ascorbic acid ionizes to give L-ascorbate, (2R)-2-[(1S)-1,2-dihydroxyethyl]-4-hydroxy-5-oxo-2,5-dihydrofuran-3-olate, which is required as a cofactor in the oxidation of prolyl residues to hydroxyprolyl, and other reactions. [GOC:ma, ISBN:0198547…	K00225//GLDH`L-galactono-1,4-lactone dehydrogenase [EC:1.3.2.3]	XP_022153902.1//L-galactono-1,4-lactone dehydrogenase, mitochondrial`[Momordica charantia]	PF01565.28//FAD_binding_4`FAD binding domain;PF04030.19//ALO`D-arabinono-1,4-lactone oxidase	-
Moc01g17230.1	R1	S1	290.02	276.472	283.246	0.0689702	0.80852	0.890764	No Significant Difference	GO:0045489//pectin biosynthetic process`biological_process`The chemical reactions and pathways resulting in the formation of pectin, a polymer containing a backbone of alpha-1,4-linked D-galacturonic acid residues. [GOC:go_curators, PMID:11931668];GO:0047262//polygalacturonate 4-alpha-galacturonosyltransferase activity`molecular_function`Catalysis of the reaction: UDP-D-galacturonate + 1,4-alpha-…	K13648//GAUT`alpha-1,4-galacturonosyltransferase [EC:2.4.1.43]	XP_022153901.1//galacturonosyltransferase 8-like`[Momordica charantia]	PF01501.25//Glyco_transf_8`Glycosyl transferase family 8	-
Moc01g17240.1	R1	S1	31.8934	51.4273	41.6603	-0.688576	0.0941445	0.21631	No Significant Difference	-	-	-	-	-
Moc01g17250.1	R1	S1	5.62345	5.50012	5.56178	0.0539529	0.96557	0.981678	No Significant Difference	GO:0009451//RNA modification`biological_process`The covalent alteration of one or more nucleotides within an RNA molecule to produce an RNA molecule with a sequence that differs from that coded genetically. [GOC:go_curators, ISBN:1555811337];GO:0043231//intracellular membrane-bounded organelle`cellular_component`Organized structure of distinctive morphology and function, bounded by a single or do…	K17710//PTCD1`pentatricopeptide repeat domain-containing protein 1	XP_023526509.1//pentatricopeptide repeat-containing protein At4g35130, chloroplastic-like`[Cucurbita pepo subsp. pepo]	PF13041.11//PPR_2`PPR repeat family	-
Moc01g17270.1	R1	S1	0	1.1551	0.577551	-2.36432	0.515597	1	No Significant Difference	GO:0006355//regulation of DNA-templated transcription`biological_process`Any process that modulates the frequency, rate or extent of cellular DNA-templated transcription. [GOC:go_curators, GOC:txnOH];GO:0005634//nucleus`cellular_component`A membrane-bounded organelle of eukaryotic cells in which chromosomes are housed and replicated. In most cells, the nucleus contains all of the cell's chromosom…	K14508//NPR1`regulatory protein NPR1	XP_022153885.1//regulatory protein NPR5`[Momordica charantia]	PF00651.36//BTB`BTB/POZ domain;PF11900.13//DUF3420`Domain of unknown function (DUF3420);PF12796.12//Ank_2`Ankyrin repeats (3 copies);PF13857.11//Ank_5`Ankyrin repeats (many copies)	-
Moc01g17280.1	R1	S1	17.0758	15.8118	16.4438	0.111093	0.857753	0.920119	No Significant Difference	GO:0009451//RNA modification`biological_process`The covalent alteration of one or more nucleotides within an RNA molecule to produce an RNA molecule with a sequence that differs from that coded genetically. [GOC:go_curators, ISBN:1555811337];GO:0043231//intracellular membrane-bounded organelle`cellular_component`Organized structure of distinctive morphology and function, bounded by a single or do…	K17710//PTCD1`pentatricopeptide repeat domain-containing protein 1	XP_022153922.1//pentatricopeptide repeat-containing protein At4g35130, chloroplastic-like`[Momordica charantia]	PF13041.11//PPR_2`PPR repeat family;PF01535.25//PPR`PPR repeat;PF20431.3//E_motif`E motif	-
Moc01g17290.1	R1	S1	124.937	315.516	220.227	-1.33451	0.00356035	0.0174689	Down	GO:0005509//calcium ion binding`molecular_function`Binding to a calcium ion (Ca2+). [GOC:ai]	K13448//CML`calcium-binding protein CML	XP_022153870.1//probable calcium-binding protein CML36`[Momordica charantia]	PF13499.11//EF-hand_7`EF-hand domain pair;PF00036.37//EF-hand_1`EF hand;PF13405.11//EF-hand_6`EF-hand domain;PF13202.11//EF-hand_5`EF hand	-
Moc01g17300.1	R1	S1	279.958	419.175	349.567	-0.58221	0.166838	0.322754	No Significant Difference	GO:0004806//triglyceride lipase activity`molecular_function`Catalysis of the reaction: triacylglycerol + H2O = diacylglycerol + a carboxylate. [EC:3.1.1.3];GO:0016042//lipid catabolic process`biological_process`The chemical reactions and pathways resulting in the breakdown of lipids, compounds soluble in an organic solvent but not, or sparingly, in an aqueous solvent. [GOC:go_curators]	K14674//TGL4`TAG lipase / steryl ester hydrolase / phospholipase A2 / LPA acyltransferase [EC:3.1.1.3 3.1.1.13 3.1.1.4 2.3.1.51]	XP_022153905.1//triacylglycerol lipase SDP1`[Momordica charantia]	PF11815.13//DUF3336`Domain of unknown function (DUF3336);PF01734.27//Patatin`Patatin-like phospholipase	-
Moc01g17310.1	R1	S1	87.9244	60.0616	73.993	0.551924	0.10471	0.233196	No Significant Difference	GO:0055129//L-proline biosynthetic process`biological_process`The chemical reactions and pathways resulting in the formation of L-proline, an L-enantiomer of a chiral, cyclic, nonessential alpha-amino acid found in peptide linkage in proteins. [GOC:ecd];GO:0004735//pyrroline-5-carboxylate reductase activity`molecular_function`Catalysis of the reaction: L-proline + NADP+ = 1-pyrroline-5-carboxylat…	K00286//proC`pyrroline-5-carboxylate reductase [EC:1.5.1.2]	XP_022153943.1//pyrroline-5-carboxylate reductase`[Momordica charantia]	PF03807.22//F420_oxidored`NADP oxidoreductase coenzyme F420-dependent;PF14748.11//P5CR_dimer`Pyrroline-5-carboxylate reductase dimerisation	-
Moc01g17320.1	R1	S1	9.48978	77.0814	43.2856	-3.00784	1.41645e-07	3.06998e-06	Down	GO:0008757//S-adenosylmethionine-dependent methyltransferase activity`molecular_function`Catalysis of the transfer of a methyl group from S-adenosyl-L-methionine to a substrate. [GOC:mah];GO:0032259//methylation`biological_process`The process in which a methyl group is covalently attached to a molecule. [GOC:mah]	K18162//NDUFAF5`NADH dehydrogenase [ubiquinone] 1 alpha subcomplex assembly factor 5 [EC:2.1.1.-]	XP_022153884.1//putative methyltransferase DDB_G0268948`[Momordica charantia]	PF13649.11//Methyltransf_25`Methyltransferase domain;PF08241.17//Methyltransf_11`Methyltransferase domain;PF08242.17//Methyltransf_12`Methyltransferase domain	-
Moc01g17330.1	R1	S1	315.552	321.416	318.484	-0.0260633	0.916965	0.953297	No Significant Difference	GO:0000266//mitochondrial fission`biological_process`The division of a mitochondrion within a cell to form two or more separate mitochondrial compartments. [PMID:11038192];GO:0005741//mitochondrial outer membrane`cellular_component`The outer, i.e. cytoplasm-facing, lipid bilayer of the mitochondrial envelope. [GOC:ai];GO:0016559//peroxisome fission`biological_process`The division of a mature pero…	K17969//FIS1, TTC11, MDV2`mitochondrial fission 1 protein	XP_022153875.1//mitochondrial fission 1 protein A`[Momordica charantia]	PF14852.11//Fis1_TPR_N`Fis1 N-terminal tetratricopeptide repeat;PF14853.11//Fis1_TPR_C`Fis1 C-terminal tetratricopeptide repeat	-
Moc01g17340.1	R1	S1	478.787	650.541	564.664	-0.442518	0.122487	0.259913	No Significant Difference	GO:0005819//spindle`cellular_component`The array of microtubules and associated molecules that forms between opposite poles of a eukaryotic cell during mitosis or meiosis and serves to move the duplicated chromosomes apart. [ISBN:0198547684];GO:0005829//cytosol`cellular_component`The part of the cytoplasm that does not contain organelles but which does contain other particulate matter, such as pr…	K17479//GRXCR1`glutaredoxin domain-containing cysteine-rich protein 1;K16584//HAUS1, AUG1`HAUS augmin-like complex subunit 1	XP_038881168.1//uncharacterized protein At5g39865-like`[Benincasa hispida];XP_022153871.1//AUGMIN subunit 1`[Momordica charantia]	PF00462.29//Glutaredoxin`Glutaredoxin	-
Moc01g17350.1	R1	S1	197.727	233.344	215.535	-0.238946	0.34701	0.527843	No Significant Difference	GO:0005737//cytoplasm`cellular_component`The contents of a cell excluding the plasma membrane and nucleus, but including other subcellular structures. [ISBN:0198547684];GO:0007021//tubulin complex assembly`biological_process`The aggregation and bonding together of alpha- and beta-tubulin to form a tubulin heterodimer. [GOC:mah];GO:0007023//post-chaperonin tubulin folding pathway`biological_proces…	K17262//TBCB, CKAP1, ALF1`tubulin-specific chaperone B	XP_022153874.1//tubulin-folding cofactor B`[Momordica charantia]	PF14560.11//Ubiquitin_2`Ubiquitin-like domain;PF01302.30//CAP_GLY`CAP-Gly domain	-
Moc01g17360.1	R1	S1	271.861	288.741	280.301	-0.0867156	0.818878	0.896485	No Significant Difference	GO:0005737//cytoplasm`cellular_component`The contents of a cell excluding the plasma membrane and nucleus, but including other subcellular structures. [ISBN:0198547684];GO:0004121//obsolete cystathionine beta-lyase activity`molecular_function`OBSOLETE. Catalysis of the reaction: cystathionine + H2O = L-homocysteine + NH3 + pyruvate. [RHEA:13965];GO:0071266//'de novo' L-methionine biosynthetic pro…	K01760//metC`cysteine-S-conjugate beta-lyase [EC:4.4.1.13];K08079//K08079`mimosinase [EC:4.3.3.8]	XP_022153886.1//cystathionine beta-lyase, chloroplastic isoform X1`[Momordica charantia];XP_022153887.1//cystathionine beta-lyase, chloroplastic isoform X2`[Momordica charantia];KAI8562439.1//hypothetical protein RHMOL_Rhmol03G0037900`[Rhododendron molle];OMP09863.1//Cys/Met metabolism, pyridoxal phosphate-dependent enzyme`[Corchorus olitorius]	PF01053.25//Cys_Met_Meta_PP`Cys/Met metabolism PLP-dependent enzyme;PF00155.26//Aminotran_1_2`Aminotransferase class I and II	-
Moc01g17380.1	R1	S1	1243.79	1333.11	1288.45	-0.100704	0.71654	0.830646	No Significant Difference	-	-	XP_022153931.1//uncharacterized protein LOC111021330 isoform X1`[Momordica charantia];XP_022153936.1//uncharacterized protein LOC111021330 isoform X2`[Momordica charantia]	PF09713.15//A_thal_3526`Plant protein 1589 of unknown function (A_thal_3526)	-
Moc01g17390.1	R1	S1	266.662	313.527	290.095	-0.234754	0.624508	0.763904	No Significant Difference	GO:0000160//phosphorelay signal transduction system`biological_process`A conserved series of molecular signals found in prokaryotes and eukaryotes; involves autophosphorylation of a histidine kinase and the transfer of the phosphate group to an aspartate that then acts as a phospho-donor to response regulator proteins. [PMID:9191038];GO:0009736//cytokinin-activated signaling pathway`biological_pr…	K14492//ARR-A`two-component response regulator ARR-A family	XP_022153872.1//two-component response regulator ARR8-like`[Momordica charantia]	PF00072.29//Response_reg`Response regulator receiver domain	-
Moc01g17420.1	R1	S1	294.807	304.309	299.558	-0.0462547	0.855987	0.9193	No Significant Difference	GO:0005737//cytoplasm`cellular_component`The contents of a cell excluding the plasma membrane and nucleus, but including other subcellular structures. [ISBN:0198547684];GO:0016020//membrane`cellular_component`A lipid bilayer along with all the proteins and protein complexes embedded in it and attached to it. [GOC:dos, GOC:mah, ISBN:0815316194]	K24195//XPR1, PHO1`xenotropic and polytropic retrovirus receptor 1	XP_022153890.1//SPX and EXS domain-containing protein 1-like isoform X1`[Momordica charantia];XP_022153891.1//SPX and EXS domain-containing protein 1-like isoform X2`[Momordica charantia]	PF03124.19//EXS`EXS family	-
Moc01g17450.1	R1	S1	0	1.72377	0.861887	-2.94298	0.360899	0.541109	No Significant Difference	-	-	-	-	-
Moc01g17460.1	R1	S1	5.65859	1.66285	3.66072	1.78984	0.207667	0.37427	No Significant Difference	GO:0016310//phosphorylation`biological_process`The process of introducing a phosphate group into a molecule, usually with the formation of a phosphoric ester, a phosphoric anhydride or a phosphoric amide. [ISBN:0198506732];GO:0016308//1-phosphatidylinositol-4-phosphate 5-kinase activity`molecular_function`Catalysis of the reaction: 1-phosphatidyl-1D-myo-inositol 4-phosphate + ATP = 1-phosphatidyl…	K00889//PIP5K`1-phosphatidylinositol-4-phosphate 5-kinase [EC:2.7.1.68]	XP_011653859.1//phosphatidylinositol 4-phosphate 5-kinase 5`[Cucumis sativus]	PF01504.23//PIP5K`Phosphatidylinositol-4-phosphate 5-Kinase	-
Moc01g17470.1	R1	S1	5.00994	6.28084	5.64539	-0.318871	0.785006	0.876333	No Significant Difference	-	K20725//MKS1`MAP kinase substrate 1	XP_022966643.1//uncharacterized protein LOC111466266`[Cucurbita maxima]	PF05678.19//VQ`VQ motif	-
Moc01g17500.1	R1	S1	96.121	77.6263	86.8737	0.304106	0.332423	0.51319	No Significant Difference	-	-	-	-	-
Moc01g17510.1	R1	S1	1067.42	651.334	859.377	0.712451	0.0124164	0.0470942	No Significant Difference	GO:0008017//microtubule binding`molecular_function`Binding to a microtubule, a filament composed of tubulin monomers. [GOC:krc];GO:0007010//cytoskeleton organization`biological_process`A process that is carried out at the cellular level which results in the assembly, arrangement of constituent parts, or disassembly of cytoskeletal structures. [GOC:dph, GOC:jl, GOC:mah]	-	XP_022153889.1//microtubule-associated protein 70-2-like`[Momordica charantia]	PF07058.16//MAP70`Microtubule-associated protein 70	-
Moc01g17520.1	R1	S1	235.154	267.624	251.389	-0.188915	0.663972	0.793193	No Significant Difference	GO:0008017//microtubule binding`molecular_function`Binding to a microtubule, a filament composed of tubulin monomers. [GOC:krc];GO:0007010//cytoskeleton organization`biological_process`A process that is carried out at the cellular level which results in the assembly, arrangement of constituent parts, or disassembly of cytoskeletal structures. [GOC:dph, GOC:jl, GOC:mah]	-	XP_022153889.1//microtubule-associated protein 70-2-like`[Momordica charantia]	PF07058.16//MAP70`Microtubule-associated protein 70	-
Moc01g17540.1	R1	S1	167.009	292.904	229.957	-0.810389	0.0491581	0.134294	No Significant Difference	GO:0008194//UDP-glycosyltransferase activity`molecular_function`Catalysis of the transfer of a glycosyl group from a UDP-sugar to a small hydrophobic molecule. [InterPro:IPR004224, PMID:11846783]	K13227//BX8_9`UDP-glucosyltransferase BX8/BX9 [EC:2.4.1.202]	XP_022153877.1//UDP-glycosyltransferase 76B1-like`[Momordica charantia]	-	-
Moc01g17550.1	R1	S1	268.897	148.465	208.681	0.85533	0.0119261	0.0455574	No Significant Difference	GO:0006265//DNA topological change`biological_process`The process in which a transformation is induced in the topological structure of a double-stranded DNA helix, resulting in a change in linking number. [ISBN:071673706X, ISBN:0935702490];GO:0003677//DNA binding`molecular_function`Any molecular function by which a gene product interacts selectively and non-covalently with DNA (deoxyribonucleic a…	K02470//gyrB`DNA gyrase subunit B [EC:5.6.2.2]	XP_022153898.1//DNA gyrase subunit B, chloroplastic/mitochondrial`[Momordica charantia]	PF02518.31//HATPase_c`Histidine kinase-, DNA gyrase B-, and HSP90-like ATPase;PF00204.30//DNA_gyraseB`DNA gyrase B;PF01751.27//Toprim`Toprim domain;PF00986.26//DNA_gyraseB_C`DNA gyrase B subunit, carboxyl terminus	-
Moc01g17560.1	R1	S1	27.7943	41.0806	34.4375	-0.564186	0.382923	0.562231	No Significant Difference	GO:0005975//carbohydrate metabolic process`biological_process`The chemical reactions and pathways involving carbohydrates, any of a group of organic compounds based of the general formula Cx(H2O)y. [GOC:mah, ISBN:0198506732];GO:0030246//carbohydrate binding`molecular_function`Binding to a carbohydrate, which includes monosaccharides, oligosaccharides and polysaccharides as well as substances deri…	K12316//GAA`lysosomal alpha-glucosidase [EC:3.2.1.20]	XP_022153908.1//uncharacterized protein LOC111021314 isoform X1`[Momordica charantia];XP_022153909.1//uncharacterized protein LOC111021314 isoform X2`[Momordica charantia]	PF01055.31//Glyco_hydro_31_2nd`Glycosyl hydrolases family 31 TIM-barrel domain;PF21365.2//Glyco_hydro_31_3rd`Glycosyl hydrolase family 31 C-terminal domain	-
Moc01g17570.1	R1	S1	100.896	48.8504	74.873	1.042	0.0784026	0.189258	No Significant Difference	GO:0005739//mitochondrion`cellular_component`A semiautonomous, self replicating organelle that occurs in varying numbers, shapes, and sizes in the cytoplasm of virtually all eukaryotic cells. It is notably the site of tissue respiration. [GOC:giardia, ISBN:0198506732]	K17710//PTCD1`pentatricopeptide repeat domain-containing protein 1	XP_022153925.1//pentatricopeptide repeat-containing protein At1g80270, mitochondrial-like`[Momordica charantia]	PF17177.9//PPR_long`Pentacotripeptide-repeat region of PRORP	-
Moc01g17580.1	R1	S1	2570.53	1501.37	2035.95	0.775482	0.00218385	0.0116593	No Significant Difference	-	K22909//ZC3H13`zinc finger CCCH domain-containing protein 13	XP_022153918.1//arginine/serine-rich coiled-coil protein 2 isoform X2`[Momordica charantia];XP_022153917.1//arginine/serine-rich coiled-coil protein 2 isoform X1`[Momordica charantia]	PF15477.11//SMAP`Small acidic protein family	-
Moc01g17590.1	R1	S1	9.20121	14.5208	11.861	-0.675136	0.351123	0.531556	No Significant Difference	GO:0005737//cytoplasm`cellular_component`The contents of a cell excluding the plasma membrane and nucleus, but including other subcellular structures. [ISBN:0198547684];GO:0004683//calmodulin-dependent protein kinase activity`molecular_function`Calmodulin-dependent catalysis of the reactions: ATP + a protein serine = ADP + protein serine phosphate; and ATP + a protein threonine = ADP + protein th…	K13412//CPK`calcium-dependent protein kinase [EC:2.7.11.1]	XP_022153941.1//CDPK-related kinase 1-like`[Momordica charantia]	PF00069.30//Pkinase`Protein kinase domain;PF07714.22//PK_Tyr_Ser-Thr`Protein tyrosine and serine/threonine kinase	-
Moc01g17600.1	R1	S1	52.3142	36.5511	44.4327	0.514649	0.167684	0.323882	No Significant Difference	GO:0003824//catalytic activity`molecular_function`Catalysis of a biochemical reaction at physiological temperatures. In biologically catalyzed reactions, the reactants are known as substrates, and the catalysts are naturally occurring macromolecular substances known as enzymes. Enzymes possess specific binding sites for substrates, and are usually composed wholly or largely of protein, but RNA th…	-	XP_057248295.1//uncharacterized protein LOC130590250`[Beta vulgaris subsp. vulgaris]	PF03372.28//Exo_endo_phos`Endonuclease/Exonuclease/phosphatase family	-
Moc01g17630.1	R1	S1	36.6745	95.4526	66.0636	-1.38149	0.00017972	0.00147858	Down	GO:0060918//auxin transport`biological_process`The directed movement of auxin into, out of or within a cell, or between cells, by means of some agent such as a transporter or pore. Auxins are a group of plant hormones that regulates aspects of plant growth. [GOC:dph, GOC:tb];GO:0016020//membrane`cellular_component`A lipid bilayer along with all the proteins and protein complexes embedded in it an…	K13947//PIN`auxin efflux carrier family protein	XP_008455726.1//probable auxin efflux carrier component 1b`[Cucumis melo]	PF03547.23//Mem_trans`Membrane transport protein	-
Moc01g17640.1	R1	S1	0	0.587705	0.293852	-1.38291	0.731487	1	No Significant Difference	-	-	-	-	-
Moc01g17660.1	R1	S1	0.765021	1.13607	0.950545	-0.539022	0.842026	0.911367	No Significant Difference	-	-	XP_022150760.1//uncharacterized protein LOC111018823`[Momordica charantia]	-	-
Moc01g17680.1	R1	S1	96.2754	121.311	108.793	-0.332014	0.336625	0.517728	No Significant Difference	-	K00059//fabG, OAR1`3-oxoacyl-[acyl-carrier protein] reductase [EC:1.1.1.100]	XP_022154460.1//uncharacterized protein LOC111021732`[Momordica charantia]	PF00106.30//adh_short`short chain dehydrogenase;PF08659.15//KR`KR domain;PF13561.11//adh_short_C2`Enoyl-(Acyl carrier protein) reductase	-
Moc01g17690.1	R1	S1	3.90634	47.4205	25.6634	-3.57811	1.80026e-05	0.000213988	Down	GO:0016491//oxidoreductase activity`molecular_function`Catalysis of an oxidation-reduction (redox) reaction, a reversible chemical reaction in which the oxidation state of an atom or atoms within a molecule is altered. One substrate acts as a hydrogen or electron donor and becomes oxidized, while the other acts as hydrogen or electron acceptor and becomes reduced. [GOC:go_curators]	K00059//fabG, OAR1`3-oxoacyl-[acyl-carrier protein] reductase [EC:1.1.1.100]	XP_022154501.1//uncharacterized protein LOC111021766`[Momordica charantia];GMD41846.1//hypothetical protein Iba_chr10bCG3610`[Ipomoea batatas]	-	-
Moc01g17700.1	R1	S1	32.403	25.8352	29.1191	0.33779	0.570263	0.722598	No Significant Difference	GO:0016491//oxidoreductase activity`molecular_function`Catalysis of an oxidation-reduction (redox) reaction, a reversible chemical reaction in which the oxidation state of an atom or atoms within a molecule is altered. One substrate acts as a hydrogen or electron donor and becomes oxidized, while the other acts as hydrogen or electron acceptor and becomes reduced. [GOC:go_curators]	K00059//fabG, OAR1`3-oxoacyl-[acyl-carrier protein] reductase [EC:1.1.1.100]	XP_022154501.1//uncharacterized protein LOC111021766`[Momordica charantia]	PF00106.30//adh_short`short chain dehydrogenase;PF08659.15//KR`KR domain;PF13561.11//adh_short_C2`Enoyl-(Acyl carrier protein) reductase	-
Moc01g17750.1	R1	S1	71.3916	26.5494	48.9705	1.42098	0.0358717	0.106025	No Significant Difference	GO:0051085//chaperone cofactor-dependent protein refolding`biological_process`The process of assisting in the correct posttranslational noncovalent assembly of proteins, which is dependent on additional protein cofactors. This process occurs over one or several cycles of nucleotide hydrolysis-dependent binding and release. [GOC:rb];GO:0051087//protein-folding chaperone binding`molecular_function`…	K04078//groES, HSPE1`chaperonin GroES	XP_022154455.1//10 kDa chaperonin, mitochondrial-like`[Momordica charantia]	PF00166.26//Cpn10`Chaperonin 10 Kd subunit	-
Moc01g17760.1	R1	S1	189.359	612.425	400.892	-1.69412	0.000801972	0.0051663	Down	GO:0005737//cytoplasm`cellular_component`The contents of a cell excluding the plasma membrane and nucleus, but including other subcellular structures. [ISBN:0198547684];GO:0005200//structural constituent of cytoskeleton`molecular_function`The action of a molecule that contributes to the structural integrity of a cytoskeletal structure. [GOC:mah];GO:0000278//mitotic cell cycle`biological_process`P…	K07375//TUBB`tubulin beta	XP_022154497.1//tubulin beta-5 chain`[Momordica charantia]	PF00091.30//Tubulin`Tubulin/FtsZ family, GTPase domain;PF03953.22//Tubulin_C`Tubulin C-terminal domain	-
Moc01g17770.1	R1	S1	95.8907	121.26	108.575	-0.337806	0.364215	0.544598	No Significant Difference	GO:0016491//oxidoreductase activity`molecular_function`Catalysis of an oxidation-reduction (redox) reaction, a reversible chemical reaction in which the oxidation state of an atom or atoms within a molecule is altered. One substrate acts as a hydrogen or electron donor and becomes oxidized, while the other acts as hydrogen or electron acceptor and becomes reduced. [GOC:go_curators]	K09841//ABA2`xanthoxin dehydrogenase [EC:1.1.1.288]	XP_022154505.1//secoisolariciresinol dehydrogenase`[Momordica charantia]	PF00106.30//adh_short`short chain dehydrogenase;PF08659.15//KR`KR domain;PF13561.11//adh_short_C2`Enoyl-(Acyl carrier protein) reductase	-
Moc01g17820.1	R1	S1	141.074	408.92	274.997	-1.53668	0.000380228	0.0027688	Down	GO:0003779//actin binding`molecular_function`Binding to monomeric or multimeric forms of actin, including actin filaments. [GOC:clt];GO:0007015//actin filament organization`biological_process`A process that is carried out at the cellular level which results in the assembly, arrangement of constituent parts, or disassembly of cytoskeletal structures comprising actin filaments. Includes processes t…	K26540//SCAB`stomatal closure-related actin-binding protein	XP_022154500.1//stomatal closure-related actin-binding protein 2`[Momordica charantia]	PF16711.10//SCAB-ABD`Actin-binding domain of plant-specific actin-binding protein;PF16712.10//SCAB_CC`Coiled-coil regions of plant-specific actin-binding protein;PF16709.10//SCAB-Ig`Ig domain of plant-specific actin-binding protein;PF17684.6//SCAB-PH`PH domain of plant-specific actin-binding protein	-
Moc01g17830.1	R1	S1	9.87229	15.4616	12.6669	-0.646948	0.445644	0.619797	No Significant Difference	GO:0005737//cytoplasm`cellular_component`The contents of a cell excluding the plasma membrane and nucleus, but including other subcellular structures. [ISBN:0198547684];GO:0000307//cyclin-dependent protein kinase holoenzyme complex`cellular_component`Cyclin-dependent protein kinases (CDKs) are enzyme complexes that contain a kinase catalytic subunit associated with a regulatory cyclin partner. [G…	K21777//CCNB`G2/mitotic-specific cyclin-B, other	XP_022154452.1//G2/mitotic-specific cyclin S13-7-like`[Momordica charantia]	PF00134.28//Cyclin_N`Cyclin, N-terminal domain;PF02984.24//Cyclin_C`Cyclin, C-terminal domain	-
Moc01g17840.1	R1	S1	30.4676	69.0509	49.7593	-1.17482	0.0331433	0.099829	No Significant Difference	GO:0003700//DNA-binding transcription factor activity`molecular_function`A transcription regulator activity that modulates transcription of gene sets via selective and non-covalent binding to a specific double-stranded genomic DNA sequence (sometimes referred to as a motif) within a cis-regulatory region. Regulatory regions include promoters (proximal and distal) and enhancers. Genes are transcri…	K14491//ARR-B`two-component response regulator ARR-B family	XP_050944193.1//transcription factor MYBC1-like`[Cucumis melo]	PF00249.36//Myb_DNA-binding`Myb-like DNA-binding domain	ARR-B//http://planttfdb.gao-lab.org/family.php?fam=ARR-B;G2-like//http://planttfdb.gao-lab.org/family.php?fam=G2-like
Moc01g17850.1	R1	S1	406.18	610.409	508.295	-0.587818	0.0900011	0.209084	No Significant Difference	GO:0003676//nucleic acid binding`molecular_function`Binding to a nucleic acid. [GOC:jl]	-	XP_022154556.1//R3H domain-containing protein 1-like isoform X1`[Momordica charantia];XP_022154558.1//uncharacterized protein LOC111021798 isoform X2`[Momordica charantia]	PF01424.27//R3H`R3H domain;PF12752.12//SUZ`SUZ domain	-
Moc01g17860.1	R1	S1	50.2216	154.174	102.198	-1.61912	1.86212e-05	0.000220254	Down	GO:0022857//transmembrane transporter activity`molecular_function`Enables the transfer of a substance, usually a specific substance or a group of related substances, from one side of a membrane to the other. [GOC:jid, GOC:mtg_transport, ISBN:0815340729];GO:0005886//plasma membrane`cellular_component`The membrane surrounding a cell that separates the cell from its external environment. It consists…	-	XP_022154464.1//WAT1-related protein At5g07050-like`[Momordica charantia]	PF00892.25//EamA`EamA-like transporter family	-
Moc01g17880.1	R1	S1	0.756236	0	0.378118	2.3387	0.563242	1	No Significant Difference	-	-	XP_028806886.1//cysteine proteinase inhibitor-like`[Prosopis alba]	-	-
Moc01g17890.1	R1	S1	58.398	91.3887	74.8934	-0.641873	0.0665253	0.168261	No Significant Difference	-	-	KAG6595438.1//hypothetical protein SDJN03_11991, partial`[Cucurbita argyrosperma subsp. sororia]	-	-
Moc01g17900.1	R1	S1	722.041	793.029	757.535	-0.135136	0.555804	0.71106	No Significant Difference	GO:0005737//cytoplasm`cellular_component`The contents of a cell excluding the plasma membrane and nucleus, but including other subcellular structures. [ISBN:0198547684];GO:0102500//beta-maltose 4-alpha-glucanotransferase activity`molecular_function`Catalysis of the reaction: beta-D-glucose + a plant soluble heteroglycan = a plant soluble heteroglycan + maltose. [EC:2.4.1.25, GOC:pz];GO:0005975//c…	K00705//malQ`4-alpha-glucanotransferase [EC:2.4.1.25]	KGN54878.2//hypothetical protein Csa_012907`[Cucumis sativus];XP_022154531.1//phosphatidylinositol 4-kinase gamma 1`[Momordica charantia];XP_022154471.1//4-alpha-glucanotransferase DPE2`[Momordica charantia];XP_022154524.1//uncharacterized protein LOC111021781`[Momordica charantia]	PF00686.24//CBM_20`Starch binding domain;PF02446.22//Glyco_hydro_77`4-alpha-glucanotransferase;PF00454.32//PI3_PI4_kinase`Phosphatidylinositol 3- and 4-kinase	-
Moc01g17910.1	R1	S1	1.4949	2.62124	2.05807	-0.790651	0.713597	0.828438	No Significant Difference	GO:0016020//membrane`cellular_component`A lipid bilayer along with all the proteins and protein complexes embedded in it and attached to it. [GOC:dos, GOC:mah, ISBN:0815316194]	-	XP_022154499.1//uncharacterized protein LOC111021764`[Momordica charantia]	-	-
Moc01g17920.1	R1	S1	21.5332	31.1758	26.3545	-0.532466	0.399407	0.577805	No Significant Difference	GO:0016020//membrane`cellular_component`A lipid bilayer along with all the proteins and protein complexes embedded in it and attached to it. [GOC:dos, GOC:mah, ISBN:0815316194]	-	XP_022154498.1//uncharacterized protein LOC111021763`[Momordica charantia]	-	-
Moc01g17930.1	R1	S1	905.289	699.301	802.295	0.371672	0.172305	0.329887	No Significant Difference	GO:0005854//nascent polypeptide-associated complex`cellular_component`A heterodimeric protein complex that can reversibly bind to ribosomes, and is located in direct proximity to newly synthesized polypeptide chains as they emerge from the ribosome. [PMID:12475173, PMID:7568149];GO:0006612//protein targeting to membrane`biological_process`The process of directing proteins towards a membrane, usua…	K03626//EGD2, NACA`nascent polypeptide-associated complex subunit alpha	XP_022154547.1//nascent polypeptide-associated complex subunit alpha-like protein 1`[Momordica charantia]	PF01849.23//NAC`NAC domain;PF19026.5//HYPK_UBA`HYPK UBA domain	-
Moc01g17940.1	R1	S1	1016.91	740.567	878.738	0.45669	0.110199	0.241357	No Significant Difference	GO:0005854//nascent polypeptide-associated complex`cellular_component`A heterodimeric protein complex that can reversibly bind to ribosomes, and is located in direct proximity to newly synthesized polypeptide chains as they emerge from the ribosome. [PMID:12475173, PMID:7568149];GO:0006612//protein targeting to membrane`biological_process`The process of directing proteins towards a membrane, usua…	K03626//EGD2, NACA`nascent polypeptide-associated complex subunit alpha	XP_022154479.1//nascent polypeptide-associated complex subunit alpha-like protein 1`[Momordica charantia]	PF01849.23//NAC`NAC domain;PF19026.5//HYPK_UBA`HYPK UBA domain	-
Moc01g17950.1	R1	S1	508.7	523.457	516.078	-0.042087	0.881802	0.93384	No Significant Difference	GO:0005737//cytoplasm`cellular_component`The contents of a cell excluding the plasma membrane and nucleus, but including other subcellular structures. [ISBN:0198547684];GO:0016567//protein ubiquitination`biological_process`The process in which one or more ubiquitin groups are added to a protein. [PMID:26906419];GO:0046872//metal ion binding`molecular_function`Binding to a metal ion. [GOC:ai];GO:0…	K11982//RNF115_126`E3 ubiquitin-protein ligase RNF115/126 [EC:2.3.2.27]	XP_022154478.1//probable E3 ubiquitin-protein ligase RHC1A`[Momordica charantia]	PF14369.11//zinc_ribbon_9`zinc-ribbon;PF12678.12//zf-rbx1`RING-H2 zinc finger domain;PF13639.11//zf-RING_2`Ring finger domain;PF17123.10//zf-RING_11`RING-like zinc finger;PF13445.11//zf-RING_UBOX`RING-type zinc-finger;PF00097.30//zf-C3HC4`Zinc finger, C3HC4 type (RING finger);PF13923.11//zf-C3HC4_2`Zinc finger, C3HC4 type (RING finger)	-
Moc01g17960.1	R1	S1	237.641	152.223	194.932	0.640398	0.0411098	0.11751	No Significant Difference	GO:0072546//EMC complex`cellular_component`A transmembrane protein complex located in the endoplasmic reticulum (ER) involved in the insertion of newly synthesized proteins in the membrane of the ER. In S. cerevisiae, it has six members: EMC1, EMC2, AIM27, EMC4, KRE27, and EMC6. [PMID:29242231, PMID:30415835, PMID:32459176]	K23569//EMC8_9`ER membrane protein complex subunit 8/9	XP_022154477.1//ER membrane protein complex subunit 8/9 homolog`[Momordica charantia]	PF03665.18//UPF0172`Uncharacterised protein family (UPF0172)	-
Moc01g17970.1	R1	S1	407.163	307.451	357.307	0.403704	0.122329	0.259705	No Significant Difference	GO:0000325//plant-type vacuole`cellular_component`A closed structure that is completely surrounded by a unit membrane, contains liquid, and retains the same shape regardless of cell cycle phase. An example of this structure is found in Arabidopsis thaliana. [GOC:mtg_sensu, ISBN:0815316208];GO:0016020//membrane`cellular_component`A lipid bilayer along with all the proteins and protein complexes em…	K19034//PSRP5`50S ribosomal protein 5;K16283//SDIR1`E3 ubiquitin-protein ligase SDIR1 [EC:2.3.2.27]	XP_022154475.1//E3 ubiquitin-protein ligase At4g11680-like`[Momordica charantia]	PF12678.12//zf-rbx1`RING-H2 zinc finger domain;PF13639.11//zf-RING_2`Ring finger domain;PF17123.10//zf-RING_11`RING-like zinc finger	-
Moc01g17980.1	R1	S1	388.057	108.963	248.51	1.8297	4.42062e-07	8.28566e-06	Up	GO:0005634//nucleus`cellular_component`A membrane-bounded organelle of eukaryotic cells in which chromosomes are housed and replicated. In most cells, the nucleus contains all of the cell's chromosomes except the organellar chromosomes, and is the site of RNA synthesis and processing. In some species, or in specialized cell types, RNA metabolism or DNA replication may be absent. [GOC:go_curators]…	K24405//SUVH1`[histone H3]-lysine9 N-dimethyltransferase [EC:2.1.1.368]	XP_022154470.1//histone-lysine N-methyltransferase, H3 lysine-9 specific SUVH1-like`[Momordica charantia]	PF02182.22//SAD_SRA`SAD/SRA domain;PF05033.21//Pre-SET`Pre-SET motif;PF00856.33//SET`SET domain	-
Moc01g17990.1	R1	S1	127.116	173.398	150.257	-0.44723	0.126589	0.266133	No Significant Difference	GO:0005794//Golgi apparatus`cellular_component`A membrane-bound cytoplasmic organelle of the endomembrane system that further processes the core oligosaccharides (e.g. N-glycans) added to proteins in the endoplasmic reticulum and packages them into membrane-bound vesicles. The Golgi apparatus operates at the intersection of the secretory, lysosomal, and endocytic pathways. [ISBN:0198506732];GO:00…	K16675//ZDHHC14_18`palmitoyltransferase ZDHHC14/18 [EC:2.3.1.225]	XP_022154538.1//probable protein S-acyltransferase 1 isoform X2`[Momordica charantia]	PF01529.25//DHHC`DHHC palmitoyltransferase	-
Moc01g18000.1	R1	S1	9003.59	6626.38	7814.99	0.442298	0.129932	0.271648	No Significant Difference	GO:0009535//chloroplast thylakoid membrane`cellular_component`The pigmented membrane of a chloroplast thylakoid. An example of this component is found in Arabidopsis thaliana. [GOC:lr, GOC:mtg_sensu];GO:0046872//metal ion binding`molecular_function`Binding to a metal ion. [GOC:ai];GO:0048529//magnesium-protoporphyrin IX monomethyl ester (oxidative) cyclase activity`molecular_function`Catalysis of…	K04035//E1.14.13.81, acsF, chlE`magnesium-protoporphyrin IX monomethyl ester (oxidative) cyclase [EC:1.14.13.81]	XP_022154521.1//magnesium-protoporphyrin IX monomethyl ester [oxidative] cyclase, chloroplastic`[Momordica charantia]	PF02915.22//Rubrerythrin`Rubrerythrin	-
Moc01g18010.1	R1	S1	480.628	271.165	375.897	0.824725	0.00868352	0.0354104	No Significant Difference	GO:0005737//cytoplasm`cellular_component`The contents of a cell excluding the plasma membrane and nucleus, but including other subcellular structures. [ISBN:0198547684];GO:0019773//proteasome core complex, alpha-subunit complex`cellular_component`The proteasome core subcomplex that constitutes the two outer rings of the proteasome core complex. An example of this component is found in Mus musculu…	K02727//PSMA3`20S proteasome subunit alpha 7 [EC:3.4.25.1]	XP_022154523.1//proteasome subunit alpha type-3`[Momordica charantia]	PF10584.14//Proteasome_A_N`Proteasome subunit A N-terminal signature;PF00227.31//Proteasome`Proteasome subunit	-
Moc01g18020.1	R1	S1	25.3407	16.2383	20.7895	0.63565	0.303067	0.482244	No Significant Difference	-	-	XP_022154536.1//uncharacterized protein LOC111021787`[Momordica charantia]	-	-
Moc01g18030.1	R1	S1	208.733	202.207	205.47	0.0455191	0.874196	0.929532	No Significant Difference	GO:0005829//cytosol`cellular_component`The part of the cytoplasm that does not contain organelles but which does contain other particulate matter, such as protein complexes. [GOC:hjd, GOC:jl];GO:0016740//transferase activity`molecular_function`Catalysis of the transfer of a group, e.g. a methyl group, glycosyl group, acyl group, phosphorus-containing, or other groups, from one compound (generally…	K10583//UBE2S, E2EPF`ubiquitin-conjugating enzyme E2 S [EC:2.3.2.23]	XP_022154520.1//ubiquitin-conjugating enzyme E2 22`[Momordica charantia]	PF00179.31//UQ_con`Ubiquitin-conjugating enzyme	-
Moc01g18040.1	R1	S1	1783.14	1685.57	1734.35	0.0814648	0.818498	0.896313	No Significant Difference	GO:0005509//calcium ion binding`molecular_function`Binding to a calcium ion (Ca2+). [GOC:ai]	K02183//CALM`calmodulin	XP_022967918.1//calmodulin-like`[Cucurbita maxima]	PF21008.2//AIF-1`Allograft inflammatory factor 1;PF00036.37//EF-hand_1`EF hand;PF13405.11//EF-hand_6`EF-hand domain;PF13499.11//EF-hand_7`EF-hand domain pair;PF14658.11//EF-hand_9`EF-hand domain;PF13833.11//EF-hand_8`EF-hand domain pair;PF13202.11//EF-hand_5`EF hand	-
Moc01g18050.1	R1	S1	2.65122	8.50981	5.58051	-1.65098	0.162321	0.317259	No Significant Difference	-	-	XP_022154518.1//uncharacterized protein LOC111021776`[Momordica charantia]	-	-
Moc01g18060.1	R1	S1	210.336	1207.01	708.674	-2.52105	3.89591e-13	2.47744e-11	Down	GO:0006508//proteolysis`biological_process`The hydrolysis of proteins into smaller polypeptides and/or amino acids by cleavage of their peptide bonds. [GOC:bf, GOC:mah];GO:0004197//cysteine-type endopeptidase activity`molecular_function`Catalysis of the hydrolysis of internal, alpha-peptide bonds in a polypeptide chain by a mechanism in which the sulfhydryl group of a cysteine residue at the acti…	K22684//MCA1`metacaspase-1 [EC:3.4.22.-]	XP_022154516.1//metacaspase-9`[Momordica charantia]	PF00656.27//Peptidase_C14`Caspase domain	-
Moc01g18070.1	R1	S1	47.9354	86.456	67.1957	-0.850676	0.0845947	0.200267	No Significant Difference	GO:0005802//trans-Golgi network`cellular_component`The network of interconnected tubular and cisternal structures located within the Golgi apparatus on the side distal to the endoplasmic reticulum, from which secretory vesicles emerge. The trans-Golgi network is important in the later stages of protein secretion where it is thought to play a key role in the sorting and targeting of secreted prote…	-	XP_022154517.1//uncharacterized protein LOC111021775`[Momordica charantia]	-	-
Moc01g18080.1	R1	S1	2074.9	1577.6	1826.25	0.395592	0.238488	0.411019	No Significant Difference	GO:0047545//2-hydroxyglutarate dehydrogenase activity`molecular_function`Catalysis of the reaction: (S)-2-hydroxyglutarate + acceptor = 2-oxoglutarate + reduced acceptor. [EC:1.1.99.2, MetaCyc:2-HYDROXYGLUTARATE-DEHYDROGENASE-RXN];GO:0004128//cytochrome-b5 reductase activity, acting on NAD(P)H`molecular_function`Catalysis of the reaction: NAD(P)H + H+ + 2 ferricytochrome b(5) = NAD(P)+ + 2 ferroc…	K00109//L2HGDH`2-hydroxyglutarate dehydrogenase [EC:1.1.99.2];K00326//CYB5R`cytochrome-b5 reductase [EC:1.6.2.2]	XP_022154533.1//L-2-hydroxyglutarate dehydrogenase, mitochondrial`[Momordica charantia];XP_022154484.1//NADH--cytochrome b5 reductase 1-like isoform X1`[Momordica charantia]	PF01266.29//DAO`FAD dependent oxidoreductase;PF13450.11//NAD_binding_8`NAD(P)-binding Rossmann-like domain;PF00970.29//FAD_binding_6`Oxidoreductase FAD-binding domain;PF00175.26//NAD_binding_1`Oxidoreductase NAD-binding domain	-
Moc01g18090.1	R1	S1	26.6134	57.3939	42.0037	-1.10893	0.00479903	0.0221003	Down	GO:0009733//response to auxin`biological_process`Any process that results in a change in state or activity of a cell or an organism (in terms of movement, secretion, enzyme production, gene expression, etc.) as a result of an auxin stimulus. [GOC:jl];GO:0005634//nucleus`cellular_component`A membrane-bounded organelle of eukaryotic cells in which chromosomes are housed and replicated. In most cell…	K23865//MYB30`transcription factor MYB30	XP_022154502.1//myb-related protein 306`[Momordica charantia]	PF00249.36//Myb_DNA-binding`Myb-like DNA-binding domain;PF13921.11//Myb_DNA-bind_6`Myb-like DNA-binding domain	MYB//http://planttfdb.gao-lab.org/family.php?fam=MYB;MYB_related//http://planttfdb.gao-lab.org/family.php?fam=MYB_related
Moc01g18100.1	R1	S1	136.795	93.5991	115.197	0.54461	0.109644	0.240453	No Significant Difference	-	-	XP_022154462.1//F-box protein SKIP24`[Momordica charantia]	-	-
Moc01g18110.1	R1	S1	75.3626	45.4373	60.3999	0.728738	0.0272286	0.0860994	No Significant Difference	GO:0007219//Notch signaling pathway`biological_process`The series of molecular signals initiated by an extracellular ligand binding to the receptor Notch on the surface of a target cell, and ending with the regulation of a downstream cellular process, e.g. transcription. [GOC:go_curators, GOC:signaling];GO:0042500//aspartic endopeptidase activity, intramembrane cleaving`molecular_function`Catalys…	K04505//PSEN1, PS1`presenilin 1 [EC:3.4.23.-]	XP_022154554.1//presenilin-like protein At1g08700`[Momordica charantia]	PF01080.22//Presenilin`Presenilin	-
Moc01g18120.1	R1	S1	525.346	473.239	499.293	0.150254	0.610445	0.75351	No Significant Difference	GO:0006457//protein folding`biological_process`The process of assisting in the covalent and noncovalent assembly of single chain polypeptides or multisubunit complexes into the correct tertiary structure. [GOC:go_curators, GOC:rb];GO:0051087//protein-folding chaperone binding`molecular_function`Binding to a chaperone protein, a class of proteins that bind to nascent or unfolded polypeptides and e…	K03687//GRPE`molecular chaperone GrpE	XP_022154525.1//uncharacterized protein LOC111021782 isoform X1`[Momordica charantia];XP_022154526.1//uncharacterized protein LOC111021782 isoform X2`[Momordica charantia]	PF01025.24//GrpE`GrpE	-
Moc01g18130.1	R1	S1	41.6218	40.1143	40.868	0.0595305	0.893203	0.939974	No Significant Difference	-	-	-	-	-
Moc01g18140.1	R1	S1	90.5749	71.3137	80.9443	0.342575	0.285297	0.463697	No Significant Difference	GO:0007015//actin filament organization`biological_process`A process that is carried out at the cellular level which results in the assembly, arrangement of constituent parts, or disassembly of cytoskeletal structures comprising actin filaments. Includes processes that control the spatial distribution of actin filaments, such as organizing filaments into meshworks, bundles, or other structures, a…	K23538//ELMOD`ELMO domain-containing protein	XP_022154541.1//ELMO domain-containing protein A`[Momordica charantia]	PF04727.18//ELMO_CED12`ELMO/CED-12 family	-
Moc01g18150.1	R1	S1	105.492	151.268	128.38	-0.522653	0.122243	0.259632	No Significant Difference	GO:0016020//membrane`cellular_component`A lipid bilayer along with all the proteins and protein complexes embedded in it and attached to it. [GOC:dos, GOC:mah, ISBN:0815316194]	-	XP_022154469.1//uncharacterized protein LOC111021742`[Momordica charantia]	-	-
Moc01g18160.1	R1	S1	3.63358	3.75476	3.69417	-0.0528249	0.970034	0.984287	No Significant Difference	GO:0008526//phosphatidylinositol transfer activity`molecular_function`Removes phosphatidylinositol from a membrane or a monolayer lipid particle, transports it through the aqueous phase while protected in a hydrophobic pocket, and brings it to an acceptor membrane or lipid particle. [GOC:krc, PMID:20823909, PMID:24220498, PMID:25797198]	K26544//SEC14, SEC14L`phosphatidylinositol/phosphatidylcholine transfer protein	XP_022154468.1//random slug protein 5-like`[Momordica charantia]	PF03765.20//CRAL_TRIO_N`CRAL/TRIO, N-terminal domain;PF00650.25//CRAL_TRIO`CRAL/TRIO domain;PF13716.11//CRAL_TRIO_2`Divergent CRAL/TRIO domain	-
Moc01g18170.1	R1	S1	822.943	1935.24	1379.09	-1.2334	0.000148567	0.00125939	Down	GO:0031124//mRNA 3'-end processing`biological_process`Any process involved in forming the mature 3' end of an mRNA molecule. [GOC:mah];GO:0005634//nucleus`cellular_component`A membrane-bounded organelle of eukaryotic cells in which chromosomes are housed and replicated. In most cells, the nucleus contains all of the cell's chromosomes except the organellar chromosomes, and is the site of RNA synt…	K14408//CSTF3, RNA14`cleavage stimulation factor subunit 3	XP_022154466.1//cleavage stimulation factor subunit 77 isoform X1`[Momordica charantia];XP_022154467.1//cleavage stimulation factor subunit 77 isoform X2`[Momordica charantia]	PF05843.19//Suf`Suppressor of forked protein (Suf);PF13428.11//TPR_14`Tetratricopeptide repeat	-
Moc01g18180.1	R1	S1	226.116	141.394	183.755	0.674098	0.0844384	0.200093	No Significant Difference	GO:0016020//membrane`cellular_component`A lipid bilayer along with all the proteins and protein complexes embedded in it and attached to it. [GOC:dos, GOC:mah, ISBN:0815316194]	K03686//dnaJ`molecular chaperone DnaJ	XP_022154540.1//chaperone protein dnaJ 72`[Momordica charantia]	PF00226.36//DnaJ`DnaJ domain	-
Moc01g18190.1	R1	S1	177.652	314.09	245.871	-0.820692	0.00726362	0.0307662	No Significant Difference	GO:0015020//glucuronosyltransferase activity`molecular_function`Catalysis of the reaction: UDP-glucuronate + acceptor = UDP + acceptor beta-D-glucuronoside. [RHEA:21032];GO:0016020//membrane`cellular_component`A lipid bilayer along with all the proteins and protein complexes embedded in it and attached to it. [GOC:dos, GOC:mah, ISBN:0815316194]	K20891//GLCAT14`beta-glucuronosyltransferase [EC:2.4.1.-]	XP_022154454.1//beta-glucuronosyltransferase GlcAT14A isoform X2`[Momordica charantia]	PF02485.26//Branch`Core-2/I-Branching enzyme	-
Moc01g18200.1	R1	S1	1.69251	11.1023	6.39743	-2.74314	0.0323177	0.0979085	No Significant Difference	GO:0022857//transmembrane transporter activity`molecular_function`Enables the transfer of a substance, usually a specific substance or a group of related substances, from one side of a membrane to the other. [GOC:jid, GOC:mtg_transport, ISBN:0815340729];GO:0005886//plasma membrane`cellular_component`The membrane surrounding a cell that separates the cell from its external environment. It consists…	-	XP_022154493.1//protein PNS1-like isoform X2`[Momordica charantia]	PF04515.17//Choline_transpo`Plasma-membrane choline transporter	-
Moc01g18210.1	R1	S1	109.587	125.439	117.513	-0.192983	0.491775	0.65981	No Significant Difference	GO:0043229//intracellular organelle`cellular_component`Organized structure of distinctive morphology and function, occurring within the cell. Includes the nucleus, mitochondria, plastids, vacuoles, vesicles, ribosomes and the cytoskeleton. Excludes the plasma membrane. [GOC:go_curators];GO:0008152//metabolic process`biological_process`The chemical reactions and pathways, including anabolism and c…	K03686//dnaJ`molecular chaperone DnaJ	XP_022154495.1//uncharacterized protein LOC111021761 isoform X1`[Momordica charantia];XP_022154496.1//uncharacterized protein LOC111021761 isoform X2`[Momordica charantia]	-	-
Moc01g18220.1	R1	S1	232.452	98.3838	165.418	1.23919	0.000155872	0.00130979	Up	GO:0006281//DNA repair`biological_process`The process of restoring DNA after damage. Genomes are subject to damage by chemical and physical agents in the environment (e.g. UV and ionizing radiations, chemical mutagens, fungal and bacterial toxins, etc.) and by free radicals or alkylating agents endogenously generated in metabolism. DNA is also damaged because of errors during its replication. A v…	K10756//RFC3_5`replication factor C subunit 3/5	XP_022154548.1//replication factor C subunit 3`[Momordica charantia]	PF13177.11//DNA_pol3_delta2`DNA polymerase III, delta subunit;PF00004.34//AAA`ATPase family associated with various cellular activities (AAA);PF21960.1//RCF1-5-like_lid`RCF1/5-like, AAA+ ATPase lid domain;PF22534.1//RFC_C`Replication factor C subunit 3, C-terminal domain	-
Moc01g18230.1	R1	S1	588.915	381.275	485.095	0.626306	0.0210695	0.0708318	No Significant Difference	GO:0005684//U2-type spliceosomal complex`cellular_component`Any spliceosomal complex that forms during the splicing of a messenger RNA primary transcript to excise an intron that has canonical consensus sequences near the 5' and 3' ends. [GOC:krc, GOC:mah, PMID:11343900];GO:0003723//RNA binding`molecular_function`Binding to an RNA molecule or a portion thereof. [GOC:jl, GOC:mah];GO:0000398//mRNA …	K13110//MFAP1`microfibrillar-associated protein 1	XP_022154515.1//microfibrillar-associated protein 1`[Momordica charantia]	PF06991.16//MFAP1`Microfibril-associated/Pre-mRNA processing	-
Moc01g18240.1	R1	S1	0	0.861249	0.430625	-1.941	0.626717	1	No Significant Difference	-	-	KAG6603463.1//hypothetical protein SDJN03_04072, partial`[Cucurbita argyrosperma subsp. sororia]	-	-
Moc01g18310.1	R1	S1	2904.26	1231.82	2068.04	1.23716	0.000238278	0.001882	Up	GO:0000064//L-ornithine transmembrane transporter activity`molecular_function`Enables the transfer of L-ornithine from one side of a membrane to the other. L-ornithine is 2,5-diaminopentanoic acid. [GOC:ai, GOC:mtg_transport, ISBN:0815340729];GO:0097638//L-arginine import across plasma membrane`biological_process`The directed movement of L-arginine from outside of a cell, across the plasma membra…	K13863//SLC7A1, ATRC1`solute carrier family 7 (cationic amino acid transporter), member 1	XP_022154481.1//cationic amino acid transporter 2, vacuolar`[Momordica charantia]	PF13520.11//AA_permease_2`Amino acid permease;PF00324.26//AA_permease`Amino acid permease;PF13906.11//AA_permease_C`C-terminus of AA_permease	-
Moc01g18320.1	R1	S1	121.522	180.88	151.201	-0.573625	0.0861746	0.202984	No Significant Difference	GO:0016020//membrane`cellular_component`A lipid bilayer along with all the proteins and protein complexes embedded in it and attached to it. [GOC:dos, GOC:mah, ISBN:0815316194];GO:0015171//amino acid transmembrane transporter activity`molecular_function`Enables the transfer of amino acids from one side of a membrane to the other. Amino acids are organic molecules that contain an amino group and a…	K13863//SLC7A1, ATRC1`solute carrier family 7 (cationic amino acid transporter), member 1	XP_022154456.1//cationic amino acid transporter 4, vacuolar-like`[Momordica charantia]	PF13520.11//AA_permease_2`Amino acid permease;PF00324.26//AA_permease`Amino acid permease;PF13906.11//AA_permease_C`C-terminus of AA_permease	-
Moc01g18330.1	R1	S1	1338.65	1404.23	1371.44	-0.0693174	0.725039	0.836179	No Significant Difference	GO:0071472//cellular response to salt stress`biological_process`Any process that results in a change in state or activity of a cell (in terms of movement, secretion, enzyme production, gene expression, etc.) as a result of a stimulus indicating an increase or decrease in the concentration of salt (particularly but not exclusively sodium and chloride ions) in the environment. [GOC:mah];GO:0016567/…	K10523//SPOP`speckle-type POZ protein	XP_022154458.1//BTB/POZ and MATH domain-containing protein 4-like`[Momordica charantia]	PF22486.1//MATH_2`MATH domain;PF00651.36//BTB`BTB/POZ domain	-
Moc01g18340.1	R1	S1	1110.96	1129.09	1120.03	-0.0229465	0.956924	0.976848	No Significant Difference	GO:0005637//nuclear inner membrane`cellular_component`The inner, i.e. lumen-facing, lipid bilayer of the nuclear envelope. [GOC:ma]	K13863//SLC7A1, ATRC1`solute carrier family 7 (cationic amino acid transporter), member 1	XP_022154457.1//uncharacterized protein LOC111021730`[Momordica charantia]	PF10225.14//NEMP`NEMP family	-
Moc01g18350.1	R1	S1	157.853	109.543	133.698	0.524529	0.126469	0.265969	No Significant Difference	GO:0006508//proteolysis`biological_process`The hydrolysis of proteins into smaller polypeptides and/or amino acids by cleavage of their peptide bonds. [GOC:bf, GOC:mah];GO:0016020//membrane`cellular_component`A lipid bilayer along with all the proteins and protein complexes embedded in it and attached to it. [GOC:dos, GOC:mah, ISBN:0815316194];GO:0008237//metallopeptidase activity`molecular_funct…	K25380//EGY`zinc metalloprotease EGY, chloroplastic [EC:3.4.24.-]	XP_022154522.1//probable zinc metalloprotease EGY1, chloroplastic`[Momordica charantia]	PF02163.27//Peptidase_M50`Peptidase family M50	-
Moc01g18360.1	R1	S1	94.5217	244.173	169.347	-1.37059	4.34585e-06	6.09432e-05	Down	GO:0005507//copper ion binding`molecular_function`Binding to a copper (Cu) ion. [GOC:ai];GO:0016020//membrane`cellular_component`A lipid bilayer along with all the proteins and protein complexes embedded in it and attached to it. [GOC:dos, GOC:mah, ISBN:0815316194];GO:0016887//ATP hydrolysis activity`molecular_function`Catalysis of the reaction: ATP + H2O = ADP + H+ phosphate. ATP hydrolysis is u…	K17686//copA, ctpA, ATP7`P-type Cu+ transporter [EC:7.2.2.8]	XP_022154514.1//probable copper-transporting ATPase HMA5`[Momordica charantia]	PF00403.31//HMA`Heavy-metal-associated domain;PF00122.25//E1-E2_ATPase`E1-E2 ATPase;PF00702.31//Hydrolase`haloacid dehalogenase-like hydrolase	-
Moc01g18370.1	R1	S1	0	3.26732	1.63366	-3.87133	0.0622601	0.16014	No Significant Difference	GO:0003824//catalytic activity`molecular_function`Catalysis of a biochemical reaction at physiological temperatures. In biologically catalyzed reactions, the reactants are known as substrates, and the catalysts are naturally occurring macromolecular substances known as enzymes. Enzymes possess specific binding sites for substrates, and are usually composed wholly or largely of protein, but RNA th…	-	XP_022157437.1//uncharacterized protein LOC111024135`[Momordica charantia]	PF00078.32//RVT_1`Reverse transcriptase (RNA-dependent DNA polymerase)	-
Moc01g18380.1	R1	S1	4.14125	27.9956	16.0684	-2.77787	0.000282874	0.00218279	Down	GO:0004523//RNA-DNA hybrid ribonuclease activity`molecular_function`Catalysis of the endonucleolytic cleavage of RNA in RNA-DNA hybrids to 5'-phosphomonoesters. [EC:3.1.26.4];GO:0003676//nucleic acid binding`molecular_function`Binding to a nucleic acid. [GOC:jl]	K20558//SPCH`transcription factor SPEECHLESS	XP_022143317.1//uncharacterized protein LOC111013216`[Momordica charantia]	PF13966.11//zf-RVT`zinc-binding in reverse transcriptase	-
Moc01g18390.1	R1	S1	211.913	296.981	254.447	-0.486686	0.223918	0.394011	No Significant Difference	GO:0016310//phosphorylation`biological_process`The process of introducing a phosphate group into a molecule, usually with the formation of a phosphoric ester, a phosphoric anhydride or a phosphoric amide. [ISBN:0198506732];GO:0016020//membrane`cellular_component`A lipid bilayer along with all the proteins and protein complexes embedded in it and attached to it. [GOC:dos, GOC:mah, ISBN:0815316194]…	K20718//ER`LRR receptor-like serine/threonine-protein kinase ERECTA [EC:2.7.11.1];K13430//PBS1`serine/threonine-protein kinase PBS1 [EC:2.7.11.1]	XP_022154489.1//probable inactive leucine-rich repeat receptor-like protein kinase At3g03770`[Momordica charantia]	PF13855.11//LRR_8`Leucine rich repeat;PF00069.30//Pkinase`Protein kinase domain;PF07714.22//PK_Tyr_Ser-Thr`Protein tyrosine and serine/threonine kinase	-
Moc01g18400.1	R1	S1	70.3912	61.1703	65.7807	0.197803	0.563656	0.717339	No Significant Difference	GO:0046872//metal ion binding`molecular_function`Binding to a metal ion. [GOC:ai];GO:0017172//cysteine dioxygenase activity`molecular_function`Catalysis of the reaction: L-cysteine + O2 = 3-sulfino-L-alanine + H+. [EC:1.13.11.20, RHEA:20441];GO:0070483//detection of hypoxia`biological_process`The series of events in which a stimulus indicating lowered oxygen tension is received by a cell and conv…	K23953//PCO`plant cysteine oxidase [EC:1.13.11.-]	XP_022154503.1//plant cysteine oxidase 1-like isoform X1`[Momordica charantia];XP_022154504.1//plant cysteine oxidase 1-like isoform X2`[Momordica charantia]	PF07847.17//PCO_ADO`PCO_ADO	-
Moc01g18420.1	R1	S1	84.3378	41.7777	63.0578	1.00996	0.0205859	0.0696364	No Significant Difference	GO:0005737//cytoplasm`cellular_component`The contents of a cell excluding the plasma membrane and nucleus, but including other subcellular structures. [ISBN:0198547684];GO:0016787//hydrolase activity`molecular_function`Catalysis of the hydrolysis of various bonds, e.g. C-O, C-N, C-C, phosphoric anhydride bonds, etc. [ISBN:0198506732];GO:0009378//four-way junction helicase activity`molecular_funct…	K10900//WRN, RECQL2`werner syndrome ATP-dependent helicase [EC:5.6.2.4]	XP_022154482.1//uncharacterized protein LOC111021754 isoform X1`[Momordica charantia]	PF00270.34//DEAD`DEAD/DEAH box helicase;PF00271.36//Helicase_C`Helicase conserved C-terminal domain;PF16124.10//RecQ_Zn_bind`RecQ zinc-binding;PF09382.15//RQC`RQC domain;PF00570.28//HRDC`HRDC domain;PF14493.11//HTH_40`Helix-turn-helix domain;PF04851.20//ResIII`Type III restriction enzyme, res subunit	-
Moc01g18430.1	R1	S1	49.6103	53.0534	51.3319	-0.101258	0.777827	0.871499	No Significant Difference	GO:0005794//Golgi apparatus`cellular_component`A membrane-bound cytoplasmic organelle of the endomembrane system that further processes the core oligosaccharides (e.g. N-glycans) added to proteins in the endoplasmic reticulum and packages them into membrane-bound vesicles. The Golgi apparatus operates at the intersection of the secretory, lysosomal, and endocytic pathways. [ISBN:0198506732];GO:00…	K08496//GOSR2, BOS1`golgi SNAP receptor complex member 2	XP_022154553.1//membrin-11-like`[Momordica charantia]	PF12352.13//V-SNARE_C`Snare region anchored in the vesicle membrane C-terminus	-
Moc01g18440.1	R1	S1	689.314	492.847	591.081	0.483919	0.0301576	0.0930301	No Significant Difference	GO:0071044//histone mRNA catabolic process`biological_process`The chemical reactions and pathways resulting in the breakdown of histone messenger RNA (mRNA). [GOC:dgf, GOC:krc, PMID:17179095, PMID:17855393];GO:0071037//nuclear polyadenylation-dependent snRNA catabolic process`biological_process`The chemical reactions and pathways occurring in the nucleus and resulting in the breakdown of a small …	K12591//RRP6, EXOSC10`exosome complex exonuclease RRP6 [EC:3.1.13.-]	XP_022154550.1//protein RRP6-like 2`[Momordica charantia]	PF08066.17//PMC2NT`PMC2NT (NUC016) domain;PF01612.25//DNA_pol_A_exo1`3'-5' exonuclease;PF00570.28//HRDC`HRDC domain	-
Moc01g18450.1	R1	S1	0	3.44315	1.72158	-3.95075	0.0671125	0.169368	No Significant Difference	GO:0016020//membrane`cellular_component`A lipid bilayer along with all the proteins and protein complexes embedded in it and attached to it. [GOC:dos, GOC:mah, ISBN:0815316194]	-	XP_022154463.1//uncharacterized protein LOC111021735`[Momordica charantia]	PF04842.17//DUF639`Plant protein of unknown function (DUF639)	-
Moc01g18460.1	R1	S1	342.704	397.677	370.191	-0.214826	0.345997	0.526719	No Significant Difference	GO:0051260//protein homooligomerization`biological_process`The process of creating protein oligomers, compounds composed of a small number, usually between three and ten, of identical component monomers. Oligomers may be formed by the polymerization of a number of monomers or the depolymerization of a large protein polymer. [GOC:ai]	K21919//KCTD9`BTB/POZ domain-containing protein KCTD9	XP_022154530.1//FH protein interacting protein FIP2 isoform X2`[Momordica charantia]	PF02214.27//BTB_2`BTB/POZ domain;PF00805.27//Pentapeptide`Pentapeptide repeats (8 copies);PF13599.11//Pentapeptide_4`Pentapeptide repeats (9 copies)	-
Moc01g18470.1	R1	S1	178.118	156.281	167.2	0.189781	0.599383	0.745201	No Significant Difference	GO:0003723//RNA binding`molecular_function`Binding to an RNA molecule or a portion thereof. [GOC:jl, GOC:mah]	K13165//SREK1, SFRS12`splicing regulatory glutamine/lysine-rich protein 1	XP_022154555.1//binding partner of ACD11 1`[Momordica charantia]	-	-
Moc01g18480.1	R1	S1	0.373725	1.05739	0.715555	-1.28776	0.658588	1	No Significant Difference	-	K09291//TPR, MLP1, MLP2`nucleoprotein TPR	XP_022159252.1//uncharacterized protein LOC111025665`[Momordica charantia]	-	-
Moc01g18500.1	R1	S1	0	0.547089	0.273545	-1.29277	0.748847	1	No Significant Difference	-	-	XP_022156542.1//uncharacterized protein LOC111023421`[Momordica charantia]	PF03732.22//Retrotrans_gag`Retrotransposon gag protein	-
Moc01g18520.1	R1	S1	1380.92	1272.41	1326.66	0.118318	0.593583	0.74057	No Significant Difference	-	K24810//IBTK`inhibitor of Bruton tyrosine kinase	XP_022156238.1//uncharacterized protein LOC111023173`[Momordica charantia]	PF12796.12//Ank_2`Ankyrin repeats (3 copies);PF13857.11//Ank_5`Ankyrin repeats (many copies);PF00023.35//Ank`Ankyrin repeat;PF13637.11//Ank_4`Ankyrin repeats (many copies);PF00415.23//RCC1`Regulator of chromosome condensation (RCC1) repeat;PF13540.11//RCC1_2`Regulator of chromosome condensation (RCC1) repeat	-
Moc01g18540.1	R1	S1	27.3094	82.6744	54.9919	-1.60877	0.000629274	0.00422497	Down	GO:0016747//acyltransferase activity, transferring groups other than amino-acyl groups`molecular_function`Catalysis of the transfer of an acyl group, other than amino-acyl, from one compound (donor) to another (acceptor). [EC:2.3.1.-]	K13065//E2.3.1.133, HCT`shikimate O-hydroxycinnamoyltransferase [EC:2.3.1.133]	XP_022156263.1//spermidine hydroxycinnamoyl transferase-like`[Momordica charantia]	PF02458.20//Transferase`Transferase family	-
Moc01g18560.1	R1	S1	27.7122	11.68	19.6961	1.24031	0.023039	0.0756889	No Significant Difference	GO:0031965//nuclear membrane`cellular_component`Either of the lipid bilayers that surround the nucleus and form the nuclear envelope; excludes the intermembrane space. [GOC:mah, GOC:pz]	K22145//TMEM18`transmembrane protein 18	XP_022156188.1//transmembrane protein 18`[Momordica charantia]	PF14770.11//TMEM18`Transmembrane protein 18	-
Moc01g18570.1	R1	S1	30.5031	367.525	199.014	-3.57504	1.84086e-22	4.1729e-20	Down	GO:0016020//membrane`cellular_component`A lipid bilayer along with all the proteins and protein complexes embedded in it and attached to it. [GOC:dos, GOC:mah, ISBN:0815316194];GO:0005783//endoplasmic reticulum`cellular_component`The irregular network of unit membranes, visible only by electron microscopy, that occurs in the cytoplasm of many eukaryotic cells. The membranes form a complex meshwor…	K16342//PLA2G4, CPLA2`cytosolic phospholipase A2 [EC:3.1.1.4]	XP_038883610.1//protein QUIRKY`[Benincasa hispida]	PF00168.35//C2`C2 domain;PF08372.15//PRT_C`Plant phosphoribosyltransferase C-terminal	-
Moc01g18590.1	R1	S1	49.5972	318.183	183.89	-2.68317	5.01375e-09	1.52615e-07	Down	GO:0016747//acyltransferase activity, transferring groups other than amino-acyl groups`molecular_function`Catalysis of the transfer of an acyl group, other than amino-acyl, from one compound (donor) to another (acceptor). [EC:2.3.1.-]	K13065//E2.3.1.133, HCT`shikimate O-hydroxycinnamoyltransferase [EC:2.3.1.133]	XP_022156247.1//spermidine hydroxycinnamoyl transferase-like`[Momordica charantia]	PF02458.20//Transferase`Transferase family	-
Moc01g18600.1	R1	S1	395.213	436.67	415.942	-0.143849	0.806023	0.889742	No Significant Difference	GO:0016747//acyltransferase activity, transferring groups other than amino-acyl groups`molecular_function`Catalysis of the transfer of an acyl group, other than amino-acyl, from one compound (donor) to another (acceptor). [EC:2.3.1.-]	K13065//E2.3.1.133, HCT`shikimate O-hydroxycinnamoyltransferase [EC:2.3.1.133]	XP_022950556.1//spermidine hydroxycinnamoyl transferase-like`[Cucurbita moschata]	PF02458.20//Transferase`Transferase family	-
Moc01g18630.1	R1	S1	915.58	878.704	897.142	0.0589019	0.780791	0.873794	No Significant Difference	GO:0005737//cytoplasm`cellular_component`The contents of a cell excluding the plasma membrane and nucleus, but including other subcellular structures. [ISBN:0198547684];GO:0061608//nuclear import signal receptor activity`molecular_function`Combining with a nuclear import signal (NIS) on a cargo to be transported, to mediate transport of the cargo through the nuclear pore, from the cytoplasm to th…	K20222//IPO5, KPNB3, RANBP5`importin-5	XP_022156200.1//importin-5-like`[Momordica charantia]	PF18808.6//Importin_rep_4`Importin repeat;PF13513.11//HEAT_EZ`HEAT-like repeat;PF18829.6//Importin_rep_6`Importin repeat 6;PF02985.27//HEAT`HEAT repeat	-
Moc01g18640.1	R1	S1	16.2322	19.6103	17.9213	-0.258045	0.688393	0.811152	No Significant Difference	GO:0003700//DNA-binding transcription factor activity`molecular_function`A transcription regulator activity that modulates transcription of gene sets via selective and non-covalent binding to a specific double-stranded genomic DNA sequence (sometimes referred to as a motif) within a cis-regulatory region. Regulatory regions include promoters (proximal and distal) and enhancers. Genes are transcri…	K09286//EREBP`EREBP-like factor	XP_038883288.1//ethylene-responsive transcription factor ERN1-like`[Benincasa hispida]	PF00847.25//AP2`AP2 domain	AP2//http://planttfdb.gao-lab.org/family.php?fam=AP2;ERF//http://planttfdb.gao-lab.org/family.php?fam=ERF;RAV//http://planttfdb.gao-lab.org/family.php?fam=RAV
Moc01g18650.1	R1	S1	307.372	204.017	255.694	0.589786	0.0270281	0.085598	No Significant Difference	GO:0004784//superoxide dismutase activity`molecular_function`Catalysis of the reaction: 2 superoxide + 2 H+ = O2 + hydrogen peroxide. [EC:1.15.1.1, GOC:vw, PMID:15064408];GO:0005507//copper ion binding`molecular_function`Binding to a copper (Cu) ion. [GOC:ai]	K04565//SOD1`superoxide dismutase, Cu-Zn family [EC:1.15.1.1]	XP_022156203.1//superoxide dismutase [Cu-Zn] 2`[Momordica charantia]	PF00080.25//Sod_Cu`Copper/zinc superoxide dismutase (SODC)	-
Moc01g18660.1	R1	S1	174.935	227.597	201.266	-0.382435	0.171277	0.32848	No Significant Difference	-	K09584//PDIA6, TXNDC7`protein disulfide-isomerase A6 [EC:5.3.4.1]	XP_022156202.1//5'-adenylylsulfate reductase-like 5`[Momordica charantia]	-	-
Moc01g18670.1	R1	S1	1542.56	576.32	1059.44	1.41994	0.000360781	0.00265131	Up	GO:0016020//membrane`cellular_component`A lipid bilayer along with all the proteins and protein complexes embedded in it and attached to it. [GOC:dos, GOC:mah, ISBN:0815316194]	-	XP_022156235.1//uncharacterized protein LOC111023169 isoform X2`[Momordica charantia]	PF20705.2//DUF6821`Family of unknown function (DUF6821)	-
Moc01g18680.1	R1	S1	603.673	384.236	493.954	0.651272	0.00966787	0.0385674	No Significant Difference	-	K25476//CREG`protein CREG	XP_022156249.1//glutamyl-tRNA reductase-binding protein, chloroplastic`[Momordica charantia]	PF13883.11//Pyrid_oxidase_2`Pyridoxamine 5'-phosphate oxidase;PF01243.25//Putative_PNPOx`Pyridoxamine 5'-phosphate oxidase;PF10615.14//DUF2470`Domain of unknown function (DUF2470)	-
Moc01g18690.1	R1	S1	30.3161	24.6697	27.4929	0.30505	0.713398	0.828438	No Significant Difference	-	-	XP_022156242.1//uncharacterized protein LOC111023174`[Momordica charantia]	-	-
Moc01g18700.1	R1	S1	0	0.254511	0.127255	-0.396401	0.922611	1	No Significant Difference	-	-	-	-	-
Moc01g18710.1	R1	S1	1153.7	4047.03	2600.37	-1.81032	3.10862e-05	0.000337067	Down	GO:0006538//glutamate catabolic process`biological_process`The chemical reactions and pathways resulting in the breakdown of glutamate, the anion of 2-aminopentanedioic acid. [GOC:go_curators];GO:0004352//glutamate dehydrogenase (NAD+) activity`molecular_function`Catalysis of the reaction: L-glutamate + H2O + NAD+ = 2-oxoglutarate + NH3 + NADH + H+. [EC:1.4.1.2];GO:0005739//mitochondrion`cellular…	K00261//GLUD1_2, gdhA`glutamate dehydrogenase (NAD(P)+) [EC:1.4.1.3]	XP_022156218.1//glutamate dehydrogenase 1 isoform X1`[Momordica charantia];XP_022156220.1//glutamate dehydrogenase 1 isoform X2`[Momordica charantia]	PF02812.23//ELFV_dehydrog_N`Glu/Leu/Phe/Val dehydrogenase, dimerisation domain;PF00208.26//ELFV_dehydrog`Glutamate/Leucine/Phenylalanine/Valine dehydrogenase	-
Moc01g18720.1	R1	S1	419.301	303.023	361.162	0.467906	0.285447	0.46386	No Significant Difference	GO:0034513//box H/ACA snoRNA binding`molecular_function`Binding to a box H/ACA small nucleolar RNA. [GOC:mah];GO:0000454//snoRNA guided rRNA pseudouridine synthesis`biological_process`The intramolecular conversion of uridine to pseudouridine in an rRNA molecule during ribosome biogenesis using a snoRNA guide that targets the position of pseudouridylation. [GOC:curators, ISBN:1555811337];GO:003142…	K11128//GAR1, NOLA1`H/ACA ribonucleoprotein complex subunit 1	XP_022156221.1//putative H/ACA ribonucleoprotein complex subunit 1-like protein 1`[Momordica charantia]	PF04410.19//Gar1`Gar1/Naf1 RNA binding region	-
Moc01g18730.1	R1	S1	223.607	211.485	217.546	0.0791079	0.745623	0.850406	No Significant Difference	-	-	-	-	-
Moc01g18740.1	R1	S1	610.213	372.842	491.528	0.709964	0.00914928	0.0369035	No Significant Difference	GO:0005737//cytoplasm`cellular_component`The contents of a cell excluding the plasma membrane and nucleus, but including other subcellular structures. [ISBN:0198547684];GO:0006897//endocytosis`biological_process`A vesicle-mediated transport process in which cells take up external materials or membrane constituents by the invagination of a part of the plasma membrane to form a new membrane-bounded…	K14758//HRR25`casein kinase I homolog HRR25 [EC:2.7.11.1]	XP_022156212.1//casein kinase 1-like protein HD16`[Momordica charantia]	PF00069.30//Pkinase`Protein kinase domain;PF07714.22//PK_Tyr_Ser-Thr`Protein tyrosine and serine/threonine kinase	-
Moc01g18750.1	R1	S1	207.764	407.602	307.683	-0.971702	0.0118882	0.0454231	No Significant Difference	GO:0005737//cytoplasm`cellular_component`The contents of a cell excluding the plasma membrane and nucleus, but including other subcellular structures. [ISBN:0198547684];GO:0005975//carbohydrate metabolic process`biological_process`The chemical reactions and pathways involving carbohydrates, any of a group of organic compounds based of the general formula Cx(H2O)y. [GOC:mah, ISBN:0198506732];GO:00…	K01792//E5.1.3.15`glucose-6-phosphate 1-epimerase [EC:5.1.3.15]	XP_022156224.1//protein NDH-DEPENDENT CYCLIC ELECTRON FLOW 5`[Momordica charantia]	-	-
Moc01g18760.1	R1	S1	38.4563	27.8356	33.1459	0.474966	0.411517	0.587777	No Significant Difference	GO:0008017//microtubule binding`molecular_function`Binding to a microtubule, a filament composed of tubulin monomers. [GOC:krc];GO:0016020//membrane`cellular_component`A lipid bilayer along with all the proteins and protein complexes embedded in it and attached to it. [GOC:dos, GOC:mah, ISBN:0815316194];GO:0005874//microtubule`cellular_component`Any of the long, generally straight, hollow tubes o…	-	XP_022156223.1//uncharacterized protein LOC111023161`[Momordica charantia]	-	-
Moc01g18770.1	R1	S1	105.147	46.2155	75.6811	1.18463	0.000652246	0.00435162	Up	GO:0035064//methylated histone binding`molecular_function`Binding to a histone in which a residue has been modified by methylation. [GOC:bf, PMID:14585615];GO:0033698//Rpd3L complex`cellular_component`A histone deacetylase complex which deacetylates histones preferentially in promoter regions. Composed of a two copies of catalytic histone deacetylase subunit (S. pombe Clr6/ S. cerevisiae Rpd3p), …	K11446//KDM5, JARID1`[histone H3]-trimethyl-L-lysine4 demethylase [EC:1.14.11.67]	XP_022156259.1//PHD finger protein ING2`[Momordica charantia]	PF13456.11//RVT_3`Reverse transcriptase-like;PF12998.12//ING`Inhibitor of growth proteins N-terminal histone-binding	-
Moc01g18780.1	R1	S1	121.338	271.737	196.537	-1.16085	0.0261279	0.0834048	No Significant Difference	GO:0046685//response to arsenic-containing substance`biological_process`Any process that results in a change in state or activity of a cell or an organism (in terms of movement, secretion, enzyme production, gene expression, etc.) as a result of an arsenic stimulus from compounds containing arsenic, including arsenates, arsenites, and arsenides. [GOC:hjd, ISBN:0721662544];GO:0016614//oxidoreducta…	K00059//fabG, OAR1`3-oxoacyl-[acyl-carrier protein] reductase [EC:1.1.1.100]	XP_038883178.1//NADPH-dependent aldehyde reductase-like protein, chloroplastic`[Benincasa hispida]	PF08659.15//KR`KR domain;PF00106.30//adh_short`short chain dehydrogenase;PF13561.11//adh_short_C2`Enoyl-(Acyl carrier protein) reductase	-
Moc01g18790.1	R1	S1	0.756236	2.91764	1.83694	-1.91084	0.346733	0.52749	No Significant Difference	GO:0004523//RNA-DNA hybrid ribonuclease activity`molecular_function`Catalysis of the endonucleolytic cleavage of RNA in RNA-DNA hybrids to 5'-phosphomonoesters. [EC:3.1.26.4];GO:0003676//nucleic acid binding`molecular_function`Binding to a nucleic acid. [GOC:jl]	K26453//MPS1`protein multipolar spindle 1	XP_022158489.1//uncharacterized protein LOC111024968`[Momordica charantia]	PF13456.11//RVT_3`Reverse transcriptase-like	-
Moc01g18810.1	R1	S1	5.20755	3.24956	4.22856	0.680053	0.566057	0.719019	No Significant Difference	GO:0008270//zinc ion binding`molecular_function`Binding to a zinc ion (Zn). [GOC:ai];GO:0003676//nucleic acid binding`molecular_function`Binding to a nucleic acid. [GOC:jl]	K17212//CUS`bisdemethoxycurcumin synthase [EC:2.3.1.211]	XP_022156185.1//uncharacterized protein LOC111023135`[Momordica charantia]	PF14111.11//DUF4283`Domain of unknown function (DUF4283);PF14392.11//zf-CCHC_4`Zinc knuckle	-
Moc01g18820.1	R1	S1	0.38251	3.81441	2.09846	-3.13295	0.0882224	0.20627	No Significant Difference	GO:0003677//DNA binding`molecular_function`Any molecular function by which a gene product interacts selectively and non-covalently with DNA (deoxyribonucleic acid). [GOC:dph, GOC:jl, GOC:tb, GOC:vw]	-	XP_022156209.1//B3 domain-containing protein At1g05920-like`[Momordica charantia]	PF03754.18//At2g31720-like`B3 domain-containing protein At2g31720-like	B3//http://planttfdb.gao-lab.org/family.php?fam=B3
Moc01g18830.1	R1	S1	0.38251	1.09673	0.739619	-1.33295	0.640296	1	No Significant Difference	GO:0003677//DNA binding`molecular_function`Any molecular function by which a gene product interacts selectively and non-covalently with DNA (deoxyribonucleic acid). [GOC:dph, GOC:jl, GOC:tb, GOC:vw]	-	XP_022156187.1//VID27-like protein`[Momordica charantia]	PF03754.18//At2g31720-like`B3 domain-containing protein At2g31720-like	-
Moc01g18840.1	R1	S1	11.4336	17.2582	14.3459	-0.577487	0.471049	0.642045	No Significant Difference	GO:0006906//vesicle fusion`biological_process`Fusion of the membrane of a transport vesicle with its target membrane. [GOC:jid];GO:0000149//SNARE binding`molecular_function`Binding to a SNARE (soluble N-ethylmaleimide-sensitive factor attached protein receptor) protein. [PMID:12642621];GO:0006887//exocytosis`biological_process`A process of secretion by a cell that results in the release of intrac…	K08486//STX1B_2_3`syntaxin 1B/2/3	XP_022156189.1//syntaxin-related protein KNOLLE`[Momordica charantia]	PF00804.30//Syntaxin`Syntaxin;PF05739.24//SNARE`SNARE domain	-
Moc01g18850.1	R1	S1	608.373	359.548	483.96	0.759252	0.00454196	0.021133	No Significant Difference	GO:0015250//water channel activity`molecular_function`Enables the energy-independent facilitated diffusion of water through a transmembrane aqueous pore or channel. [GOC:mtg_transport, ISBN:0815340729];GO:0016020//membrane`cellular_component`A lipid bilayer along with all the proteins and protein complexes embedded in it and attached to it. [GOC:dos, GOC:mah, ISBN:0815316194]	K09875//SIP`aquaporin SIP	XP_022156236.1//aquaporin SIP1-2`[Momordica charantia]	PF00230.25//MIP`Major intrinsic protein	-
Moc01g18860.1	R1	S1	335.708	507.592	421.65	-0.595482	0.0756158	0.184216	No Significant Difference	GO:0005794//Golgi apparatus`cellular_component`A membrane-bound cytoplasmic organelle of the endomembrane system that further processes the core oligosaccharides (e.g. N-glycans) added to proteins in the endoplasmic reticulum and packages them into membrane-bound vesicles. The Golgi apparatus operates at the intersection of the secretory, lysosomal, and endocytic pathways. [ISBN:0198506732];GO:00…	K14641//APY`apyrase [EC:3.6.1.5]	XP_022156225.1//apyrase 2`[Momordica charantia]	PF01150.22//GDA1_CD39`GDA1/CD39 (nucleoside phosphatase) family	-
Moc01g18870.1	R1	S1	4878.39	5153.63	5016.01	-0.0790657	0.727413	0.837864	No Significant Difference	-	-	XP_022156229.1//ricin B-like lectin R40G3`[Momordica charantia]	-	-
Moc01g18880.1	R1	S1	46.8442	367.867	207.355	-2.96537	7.65763e-25	2.34202e-22	Down	GO:0006355//regulation of DNA-templated transcription`biological_process`Any process that modulates the frequency, rate or extent of cellular DNA-templated transcription. [GOC:go_curators, GOC:txnOH];GO:0005634//nucleus`cellular_component`A membrane-bounded organelle of eukaryotic cells in which chromosomes are housed and replicated. In most cells, the nucleus contains all of the cell's chromosom…	-	XP_022156195.1//NAC domain-containing protein 92-like`[Momordica charantia]	PF02365.20//NAM`No apical meristem (NAM) protein	NAC//http://planttfdb.gao-lab.org/family.php?fam=NAC
Moc01g18890.1	R1	S1	27.4631	35.1441	31.3036	-0.366543	0.487769	0.656273	No Significant Difference	-	K17710//PTCD1`pentatricopeptide repeat domain-containing protein 1	XP_022156231.1//pentatricopeptide repeat-containing protein At1g09220, mitochondrial-like isoform X1`[Momordica charantia]	PF01535.25//PPR`PPR repeat;PF13041.11//PPR_2`PPR repeat family;PF20431.3//E_motif`E motif	-
Moc01g18900.1	R1	S1	41.2783	96.6508	68.9645	-1.22153	0.000940997	0.00592714	Down	-	-	-	-	-
Moc01g18910.1	R1	S1	45.4796	22.9893	34.2344	0.980584	0.037723	0.110128	No Significant Difference	GO:0015179//L-amino acid transmembrane transporter activity`molecular_function`Enables the transfer of an L-amino acid from one side of a membrane to the other. L-amino acids are the L-enantiomers of amino acids. [GOC:ai, GOC:jsg, GOC:mah, GOC:mtg_transport, ISBN:0815340729];GO:0005774//vacuolar membrane`cellular_component`The lipid bilayer surrounding the vacuole and separating its contents from…	K14209//SLC36A, PAT`solute carrier family 36 (proton-coupled amino acid transporter)	XP_022156208.1//amino acid transporter ANT1, partial`[Momordica charantia]	PF01490.23//Aa_trans`Transmembrane amino acid transporter protein	-
Moc01g18920.1	R1	S1	295.726	339.794	317.76	-0.199665	0.37038	0.550837	No Significant Difference	GO:0004252//serine-type endopeptidase activity`molecular_function`Catalysis of the hydrolysis of internal, alpha-peptide bonds in a polypeptide chain by a catalytic mechanism that involves a catalytic triad consisting of a serine nucleophile that is activated by a proton relay involving an acidic residue (e.g. aspartate or glutamate) and a basic residue (usually histidine). [GOC:mah, https://www.…	K09651//RHBDD1, RHBDL4`rhomboid-related protein 4 [EC:3.4.21.105];K10839//RAD23, HR23`UV excision repair protein RAD23	XP_022156184.1//rhomboid-like protein 15`[Momordica charantia]	PF04511.20//DER1`Der1-like family;PF01694.27//Rhomboid`Rhomboid family;PF00627.36//UBA`UBA/TS-N domain	-
Moc01g18930.1	R1	S1	394.178	610.518	502.348	-0.630816	0.0259358	0.0828525	No Significant Difference	GO:0016567//protein ubiquitination`biological_process`The process in which one or more ubiquitin groups are added to a protein. [PMID:26906419]	-	XP_022156183.1//BTB/POZ domain-containing protein At3g05675 isoform X2`[Momordica charantia];XP_022156178.1//BTB/POZ domain-containing protein At3g05675 isoform X1`[Momordica charantia]	-	-
Moc01g18940.1	R1	S1	54.1643	7.49616	30.8302	2.86426	9.02123e-05	0.000829299	Up	GO:0016567//protein ubiquitination`biological_process`The process in which one or more ubiquitin groups are added to a protein. [PMID:26906419];GO:0061630//ubiquitin protein ligase activity`molecular_function`Catalysis of the transfer of ubiquitin to a substrate protein via the reaction X-ubiquitin + S = X + S-ubiquitin, where X is either an E2 or E3 enzyme, the X-ubiquitin linkage is a thioester…	K27628//PUB12_13`U-box domain-containing protein 12/13 [EC:2.3.2.27]	XP_022925148.1//E3 ubiquitin-protein ligase PUB22-like`[Cucurbita moschata]	PF04564.20//U-box`U-box domain	-
Moc01g18950.1	R1	S1	304.28	232.144	268.212	0.389426	0.134605	0.278666	No Significant Difference	GO:0045489//pectin biosynthetic process`biological_process`The chemical reactions and pathways resulting in the formation of pectin, a polymer containing a backbone of alpha-1,4-linked D-galacturonic acid residues. [GOC:go_curators, PMID:11931668];GO:0047262//polygalacturonate 4-alpha-galacturonosyltransferase activity`molecular_function`Catalysis of the reaction: UDP-D-galacturonate + 1,4-alpha-…	K13648//GAUT`alpha-1,4-galacturonosyltransferase [EC:2.4.1.43]	XP_022156197.1//probable galacturonosyltransferase 7 isoform X2`[Momordica charantia];XP_022156198.1//probable galacturonosyltransferase 7 isoform X3`[Momordica charantia];XP_022156196.1//probable galacturonosyltransferase 7 isoform X1`[Momordica charantia];XP_022156199.1//probable galacturonosyltransferase 7 isoform X4`[Momordica charantia]	PF01501.25//Glyco_transf_8`Glycosyl transferase family 8;PF18404.6//Glyco_transf_24`Glucosyltransferase 24	-
Moc01g18960.1	R1	S1	33.4881	19.951	26.7195	0.757387	0.234517	0.406027	No Significant Difference	GO:0043565//sequence-specific DNA binding`molecular_function`Binding to DNA of a specific nucleotide composition, e.g. GC-rich DNA binding, or with a specific sequence motif or type of DNA e.g. promotor binding or rDNA binding. [GOC:jl];GO:0009956//radial pattern formation`biological_process`The regionalization process that results in defined areas around a point in which specific types of cell d…	K27742//SCR`protein SCARECROW	KAG7033687.1//Protein SCARECROW`[Cucurbita argyrosperma subsp. argyrosperma]	PF03514.19//GRAS`GRAS domain family	GRAS//http://planttfdb.gao-lab.org/family.php?fam=GRAS
Moc01g18990.1	R1	S1	176.968	154.998	165.983	0.188011	0.538209	0.697767	No Significant Difference	GO:0005829//cytosol`cellular_component`The part of the cytoplasm that does not contain organelles but which does contain other particulate matter, such as protein complexes. [GOC:hjd, GOC:jl];GO:0004477//methenyltetrahydrofolate cyclohydrolase activity`molecular_function`Catalysis of the reaction: 5,10-methenyltetrahydrofolate + H2O = 10-formyltetrahydrofolate. [EC:3.5.4.9];GO:0035999//tetrahydro…	K00288//MTHFD`methylenetetrahydrofolate dehydrogenase (NADP+) / methenyltetrahydrofolate cyclohydrolase / formyltetrahydrofolate synthetase [EC:1.5.1.5 3.5.4.9 6.3.4.3]	XP_022156251.1//bifunctional protein FolD 1, mitochondrial isoform X1`[Momordica charantia];XP_022156253.1//bifunctional protein FolD 1, mitochondrial isoform X2`[Momordica charantia]	PF00763.28//THF_DHG_CYH`Tetrahydrofolate dehydrogenase/cyclohydrolase, catalytic domain;PF02882.24//THF_DHG_CYH_C`Tetrahydrofolate dehydrogenase/cyclohydrolase, NAD(P)-binding domain	-
Moc01g19000.1	R1	S1	1091.07	1705.34	1398.21	-0.644071	0.0218941	0.072863	No Significant Difference	-	-	XP_022156250.1//uncharacterized protein LOC111023184`[Momordica charantia]	-	-
Moc01g19010.1	R1	S1	3228.49	2245.13	2736.81	0.523959	0.0552851	0.146868	No Significant Difference	GO:0006096//glycolytic process`biological_process`The chemical reactions and pathways resulting in the breakdown of a carbohydrate into pyruvate, with the concomitant production of a small amount of ATP and the reduction of NAD(P) to NAD(P)H. Glycolysis begins with the metabolism of a carbohydrate to generate products that can enter the pathway and ends with the production of pyruvate. Pyruvate m…	K15633//gpmI`2,3-bisphosphoglycerate-independent phosphoglycerate mutase [EC:5.4.2.12]	XP_022156201.1//2,3-bisphosphoglycerate-independent phosphoglycerate mutase`[Momordica charantia]	PF01676.23//Metalloenzyme`Metalloenzyme superfamily;PF06415.18//iPGM_N`BPG-independent PGAM N-terminus (iPGM_N)	-
Moc01g19020.1	R1	S1	5.56371	8.3175	6.9406	-0.57753	0.50527	0.671324	No Significant Difference	GO:0005737//cytoplasm`cellular_component`The contents of a cell excluding the plasma membrane and nucleus, but including other subcellular structures. [ISBN:0198547684];GO:0030332//cyclin binding`molecular_function`Binding to cyclins, proteins whose levels in a cell varies markedly during the cell cycle, rising steadily until mitosis, then falling abruptly to zero. As cyclins reach a threshold le…	K07760//CDK`cyclin-dependent kinase [EC:2.7.11.22]	XP_022156177.1//cell division control protein 2 homolog C`[Momordica charantia]	PF00069.30//Pkinase`Protein kinase domain;PF07714.22//PK_Tyr_Ser-Thr`Protein tyrosine and serine/threonine kinase	-
Moc01g19030.1	R1	S1	969.348	989.409	979.379	-0.0300088	0.886698	0.936672	No Significant Difference	-	-	XP_022156222.1//uncharacterized protein LOC111023160`[Momordica charantia]	-	-
Moc01g19040.1	R1	S1	49.6045	70.9532	60.2788	-0.508801	0.319617	0.500113	No Significant Difference	GO:0016020//membrane`cellular_component`A lipid bilayer along with all the proteins and protein complexes embedded in it and attached to it. [GOC:dos, GOC:mah, ISBN:0815316194]	-	XP_022156243.1//uncharacterized protein LOC111023175`[Momordica charantia]	PF03168.18//LEA_2`Late embryogenesis abundant protein	-
Moc01g19050.1	R1	S1	105.526	123.643	114.584	-0.229344	0.395692	0.574587	No Significant Difference	-	-	XP_022156261.1//uncharacterized protein LOC111023190`[Momordica charantia]	-	-
Moc01g19060.1	R1	S1	0	0.509022	0.254511	-1.20261	0.766297	1	No Significant Difference	GO:0016705//oxidoreductase activity, acting on paired donors, with incorporation or reduction of molecular oxygen`molecular_function`Catalysis of an oxidation-reduction (redox) reaction in which hydrogen or electrons are transferred from each of two donors, and molecular oxygen is reduced or incorporated into a donor. [EC:1.14.-.-];GO:0005506//iron ion binding`molecular_function`Binding to an iro…	K24544//CYP714C`cytochrome P450 family 714 subfamily C	XP_022156262.1//cytochrome P450 714C2-like`[Momordica charantia]	PF00067.27//p450`Cytochrome P450	-
Moc01g19090.1	R1	S1	42.4407	147.58	95.0103	-1.79441	4.63076e-06	6.47031e-05	Down	GO:0080162//endoplasmic reticulum to cytosol auxin transport`biological_process`The directed movement of auxins from endoplasmic reticulum to cytosol. [PMID:19506555];GO:0016020//membrane`cellular_component`A lipid bilayer along with all the proteins and protein complexes embedded in it and attached to it. [GOC:dos, GOC:mah, ISBN:0815316194];GO:0009734//auxin-activated signaling pathway`biologica…	K24139//PILS, ECM3`auxin efflux carrier family protein	XP_022156244.1//protein PIN-LIKES 6`[Momordica charantia]	PF03547.23//Mem_trans`Membrane transport protein	-
Moc01g19100.1	R1	S1	37.5608	28.485	33.0229	0.399837	0.386539	0.565498	No Significant Difference	GO:0005737//cytoplasm`cellular_component`The contents of a cell excluding the plasma membrane and nucleus, but including other subcellular structures. [ISBN:0198547684];GO:0046872//metal ion binding`molecular_function`Binding to a metal ion. [GOC:ai];GO:0016020//membrane`cellular_component`A lipid bilayer along with all the proteins and protein complexes embedded in it and attached to it. [GOC:do…	K11982//RNF115_126`E3 ubiquitin-protein ligase RNF115/126 [EC:2.3.2.27]	XP_022156258.1//uncharacterized protein LOC111023188`[Momordica charantia]	PF12678.12//zf-rbx1`RING-H2 zinc finger domain;PF13639.11//zf-RING_2`Ring finger domain;PF00097.30//zf-C3HC4`Zinc finger, C3HC4 type (RING finger);PF13923.11//zf-C3HC4_2`Zinc finger, C3HC4 type (RING finger)	-
Moc01g19120.1	R1	S1	2.13868	11.2306	6.68465	-2.44026	0.0224057	0.0741137	No Significant Difference	-	-	XP_022156194.1//uncharacterized protein LOC111023141 isoform X3`[Momordica charantia]	-	-
Moc01g19130.1	R1	S1	366.903	396.755	381.829	-0.113081	0.642336	0.776932	No Significant Difference	GO:0046872//metal ion binding`molecular_function`Binding to a metal ion. [GOC:ai];GO:0016020//membrane`cellular_component`A lipid bilayer along with all the proteins and protein complexes embedded in it and attached to it. [GOC:dos, GOC:mah, ISBN:0815316194];GO:0061630//ubiquitin protein ligase activity`molecular_function`Catalysis of the transfer of ubiquitin to a substrate protein via the react…	K22379//RNFT1`E3 ubiquitin-protein ligase RNFT1 [EC:2.3.2.27]	XP_022156230.1//RING finger and transmembrane domain-containing protein 2`[Momordica charantia]	PF12678.12//zf-rbx1`RING-H2 zinc finger domain;PF13920.11//zf-C3HC4_3`Zinc finger, C3HC4 type (RING finger);PF13639.11//zf-RING_2`Ring finger domain;PF13445.11//zf-RING_UBOX`RING-type zinc-finger;PF00097.30//zf-C3HC4`Zinc finger, C3HC4 type (RING finger);PF13923.11//zf-C3HC4_2`Zinc finger, C3HC4 type (RING finger);PF14634.11//zf-RING_5`zinc-RING finger domain	-
Moc01g19140.1	R1	S1	0.373725	0.547089	0.460407	-0.330988	0.93385	1	No Significant Difference	-	-	-	-	-
Moc01g19150.1	R1	S1	49.0641	95.9695	72.5168	-0.963579	0.00686257	0.0294101	No Significant Difference	GO:0016020//membrane`cellular_component`A lipid bilayer along with all the proteins and protein complexes embedded in it and attached to it. [GOC:dos, GOC:mah, ISBN:0815316194]	-	XP_022156237.1//uncharacterized protein LOC111023172`[Momordica charantia]	PF06697.17//DUF1191`Protein of unknown function (DUF1191)	-
Moc01g19160.1	R1	S1	653.772	481.754	567.763	0.439684	0.0912644	0.211381	No Significant Difference	GO:0031969//chloroplast membrane`cellular_component`Either of the lipid bilayers that surround a chloroplast and form the chloroplast envelope. [GOC:mah, GOC:pz];GO:0048024//regulation of mRNA splicing, via spliceosome`biological_process`Any process that modulates the frequency, rate or extent of mRNA splicing via a spliceosomal mechanism. [GOC:jid];GO:0005634//nucleus`cellular_component`A membra…	K14945//QKI`protein quaking	EEF30565.1//conserved hypothetical protein`[Ricinus communis];XP_022156248.1//protein RETICULATA-RELATED 3, chloroplastic`[Momordica charantia];XP_022156254.1//KH domain-containing protein At3g08620-like`[Momordica charantia]	PF16544.10//STAR_dimer`Homodimerisation region of STAR domain protein;PF11891.13//RETICULATA-like`Protein RETICULATA-related	-
Moc01g19170.1	R1	S1	273.206	302.073	287.64	-0.144957	0.533628	0.694679	No Significant Difference	GO:0016020//membrane`cellular_component`A lipid bilayer along with all the proteins and protein complexes embedded in it and attached to it. [GOC:dos, GOC:mah, ISBN:0815316194];GO:0005385//zinc ion transmembrane transporter activity`molecular_function`Enables the transfer of zinc (Zn) ions from one side of a membrane to the other. [GOC:dgf]	K07238//TC.ZIP, zupT, ZRT3, ZIP2`zinc transporter, ZIP family	XP_022156226.1//putative zinc transporter At3g08650`[Momordica charantia]	PF02535.27//Zip`ZIP Zinc transporter	-
Moc01g19180.1	R1	S1	237.583	494.772	366.177	-1.05718	0.0495456	0.135085	No Significant Difference	GO:0016310//phosphorylation`biological_process`The process of introducing a phosphate group into a molecule, usually with the formation of a phosphoric ester, a phosphoric anhydride or a phosphoric amide. [ISBN:0198506732];GO:0016020//membrane`cellular_component`A lipid bilayer along with all the proteins and protein complexes embedded in it and attached to it. [GOC:dos, GOC:mah, ISBN:0815316194]…	K27626//PSKR2`phytosulfokine receptor 2 [EC:2.7.11.1];K13430//PBS1`serine/threonine-protein kinase PBS1 [EC:2.7.11.1];K13420//FLS2`LRR receptor-like serine/threonine-protein kinase FLS2 [EC:2.7.11.1];K00924//TMK`receptor protein kinase TMK [EC:2.7.11.1]	XP_022156204.1//probable LRR receptor-like serine/threonine-protein kinase At1g06840 isoform X1`[Momordica charantia];XP_022156205.1//probable LRR receptor-like serine/threonine-protein kinase At1g06840 isoform X2`[Momordica charantia]	PF08263.17//LRRNT_2`Leucine rich repeat N-terminal domain;PF00069.30//Pkinase`Protein kinase domain;PF07714.22//PK_Tyr_Ser-Thr`Protein tyrosine and serine/threonine kinase	-
Moc01g19200.1	R1	S1	393.03	651.071	522.05	-0.727272	0.00452717	0.0210801	No Significant Difference	GO:0005737//cytoplasm`cellular_component`The contents of a cell excluding the plasma membrane and nucleus, but including other subcellular structures. [ISBN:0198547684];GO:0043231//intracellular membrane-bounded organelle`cellular_component`Organized structure of distinctive morphology and function, bounded by a single or double lipid bilayer membrane and occurring within the cell. Includes the n…	K22450//SNAT`aralkylamine N-acetyltransferase [EC:2.3.1.87]	XP_022159397.1//acetyltransferase NSI`[Momordica charantia]	PF00583.30//Acetyltransf_1`Acetyltransferase (GNAT) family;PF13673.12//Acetyltransf_10`Acetyltransferase (GNAT) domain;PF13508.12//Acetyltransf_7`Acetyltransferase (GNAT) domain	-
Moc01g19210.1	R1	S1	0	8.46919	4.2346	-5.24798	0.0042485	0.0200785	Down	GO:0045735//nutrient reservoir activity`molecular_function`Functions in the storage of nutritious substrates. [GOC:ai];GO:0003993//acid phosphatase activity`molecular_function`Catalysis of the reaction: an orthophosphoric monoester + H2O = an alcohol + phosphate, with an acid pH optimum. [EC:3.1.3.2]	K20728//VSP2`vegetative storage protein 2	XP_022144088.1//acid phosphatase 1`[Momordica charantia]	PF03767.19//Acid_phosphat_B`HAD superfamily, subfamily IIIB (Acid phosphatase)	-
Moc01g19220.1	R1	S1	152.825	162.628	157.727	-0.0907319	0.816889	0.89558	No Significant Difference	GO:0043622//cortical microtubule organization`biological_process`A process that is carried out at the cellular level which results in the assembly, arrangement of constituent parts, or disassembly of structures formed of microtubules and associated proteins in the cell cortex, i.e. just beneath the plasma membrane of a cell. [GOC:curators, GOC:dph, GOC:jl, GOC:mah];GO:0055028//cortical microtubul…	-	XP_022144099.1//serine/arginine repetitive matrix protein 2`[Momordica charantia]	-	-
Moc01g19230.1	R1	S1	5761.41	5042.63	5402.02	0.192171	0.392088	0.570832	No Significant Difference	GO:0016020//membrane`cellular_component`A lipid bilayer along with all the proteins and protein complexes embedded in it and attached to it. [GOC:dos, GOC:mah, ISBN:0815316194];GO:0080090//regulation of primary metabolic process`biological_process`Any process that modulates the frequency, rate or extent of the chemical reactions and pathways within a cell or an organism involving those compounds …	K06689//UBE2D, UBC4, UBC5`ubiquitin-conjugating enzyme E2 D [EC:2.3.2.23];K13415//BRI1`protein brassinosteroid insensitive 1 [EC:2.7.10.1 2.7.11.1];K03671//TXN, trxA`thioredoxin	KAF2306614.1//hypothetical protein GH714_019812`[Hevea brasiliensis];XP_022144043.1//probable inactive receptor kinase At5g58300`[Momordica charantia];XP_022144072.1//thioredoxin H9`[Momordica charantia]	PF08263.17//LRRNT_2`Leucine rich repeat N-terminal domain;PF00069.30//Pkinase`Protein kinase domain;PF07714.22//PK_Tyr_Ser-Thr`Protein tyrosine and serine/threonine kinase;PF00179.31//UQ_con`Ubiquitin-conjugating enzyme;PF00085.25//Thioredoxin`Thioredoxin;PF13855.11//LRR_8`Leucine rich repeat;PF13098.11//Thioredoxin_2`Thioredoxin-like domain	-
Moc01g19240.1	R1	S1	744.192	900.98	822.586	-0.275062	0.298475	0.477579	No Significant Difference	GO:0004674//protein serine/threonine kinase activity`molecular_function`Catalysis of the reactions: ATP + protein serine = ADP + protein serine phosphate, and ATP + protein threonine = ADP + protein threonine phosphate. [GOC:bf, MetaCyc:PROTEIN-KINASE-RXN, PMID:2956925];GO:0004714//transmembrane receptor protein tyrosine kinase activity`molecular_function`Combining with a signal and transmitting …	K13430//PBS1`serine/threonine-protein kinase PBS1 [EC:2.7.11.1]	XP_022144046.1//receptor-like protein kinase FERONIA`[Momordica charantia]	PF12819.12//Malectin_like`Malectin-like domain;PF11721.13//Malectin`Malectin domain;PF00069.30//Pkinase`Protein kinase domain;PF07714.22//PK_Tyr_Ser-Thr`Protein tyrosine and serine/threonine kinase	-
Moc01g19250.1	R1	S1	309.433	386.548	347.99	-0.321283	0.202381	0.36798	No Significant Difference	GO:0016310//phosphorylation`biological_process`The process of introducing a phosphate group into a molecule, usually with the formation of a phosphoric ester, a phosphoric anhydride or a phosphoric amide. [ISBN:0198506732];GO:0005524//ATP binding`molecular_function`Binding to ATP, adenosine 5'-triphosphate, a universally important coenzyme and enzyme regulator. [ISBN:0198506732];GO:0004672//prote…	K08286//E2.7.11.-`protein-serine/threonine kinase [EC:2.7.11.-];K07760//CDK`cyclin-dependent kinase [EC:2.7.11.22]	XP_022144101.1//serine/threonine-protein kinase STN8, chloroplastic`[Momordica charantia]	PF07714.22//PK_Tyr_Ser-Thr`Protein tyrosine and serine/threonine kinase	-
Moc01g19260.1	R1	S1	236.867	202.952	219.909	0.221312	0.405131	0.582866	No Significant Difference	-	-	XP_022144029.1//uncharacterized protein LOC111013822`[Momordica charantia]	-	-
Moc01g19270.1	R1	S1	9.0309	15.7547	12.3928	-0.786663	0.430428	0.605821	No Significant Difference	-	-	XP_022144077.1//high mobility group B protein 6`[Momordica charantia]	-	-
Moc01g19280.1	R1	S1	518.39	580.594	549.492	-0.163171	0.459527	0.63217	No Significant Difference	GO:0140326//ATPase-coupled intramembrane lipid transporter activity`molecular_function`Catalysis of the movement of lipids from one membrane leaflet to the other, driven by ATP hydrolysis. This includes flippases and floppases. [PMID:16828084];GO:0000287//magnesium ion binding`molecular_function`Binding to a magnesium (Mg) ion. [GOC:ai];GO:0045332//phospholipid translocation`biological_process`Th…	K14802//DRS2, ATP8A`phospholipid-transporting ATPase [EC:7.6.2.1]	XP_022144112.1//phospholipid-transporting ATPase 1-like isoform X1`[Momordica charantia];XP_022144115.1//phospholipid-transporting ATPase 1-like isoform X2`[Momordica charantia]	PF16209.10//PhoLip_ATPase_N`Phospholipid-translocating ATPase N-terminal;PF00122.25//E1-E2_ATPase`E1-E2 ATPase;PF13246.11//Cation_ATPase`Cation transport ATPase (P-type);PF00702.31//Hydrolase`haloacid dehalogenase-like hydrolase;PF16212.10//PhoLip_ATPase_C`Phospholipid-translocating P-type ATPase C-terminal	-
Moc01g19290.1	R1	S1	448.985	566.964	507.974	-0.335606	0.253	0.428536	No Significant Difference	GO:0009706//chloroplast inner membrane`cellular_component`The inner, i.e. lumen-facing, lipid bilayer of the chloroplast envelope; also faces the chloroplast stroma. [GOC:tb];GO:0015245//fatty acid transmembrane transporter activity`molecular_function`Enables the transfer of fatty acids from one side of a membrane to the other. Fatty acids are aliphatic monocarboxylic acids liberated from natural…	K13430//PBS1`serine/threonine-protein kinase PBS1 [EC:2.7.11.1]	XP_022144082.1//protein FATTY ACID EXPORT 3, chloroplastic`[Momordica charantia];XP_022144111.1//probable serine/threonine-protein kinase PBL11`[Momordica charantia]	PF03647.18//Tmemb_14`Transmembrane proteins 14C;PF07714.22//PK_Tyr_Ser-Thr`Protein tyrosine and serine/threonine kinase;PF00069.30//Pkinase`Protein kinase domain	-
Moc01g19300.1	R1	S1	2.53876	3.75731	3.14804	-0.594412	0.659087	0.789443	No Significant Difference	GO:0016310//phosphorylation`biological_process`The process of introducing a phosphate group into a molecule, usually with the formation of a phosphoric ester, a phosphoric anhydride or a phosphoric amide. [ISBN:0198506732];GO:0004672//protein kinase activity`molecular_function`Catalysis of the phosphorylation of an amino acid residue in a protein, usually according to the reaction: a protein + AT…	K13430//PBS1`serine/threonine-protein kinase PBS1 [EC:2.7.11.1];K19040//ATL76S`E3 ubiquitin-protein ligase ATL10/75/76/77/78 [EC:2.3.2.27]	XP_022144111.1//probable serine/threonine-protein kinase PBL11`[Momordica charantia];XP_022144089.1//RING-H2 finger protein ATL74-like`[Momordica charantia]	PF17123.10//zf-RING_11`RING-like zinc finger;PF13923.11//zf-C3HC4_2`Zinc finger, C3HC4 type (RING finger);PF13639.11//zf-RING_2`Ring finger domain;PF07714.22//PK_Tyr_Ser-Thr`Protein tyrosine and serine/threonine kinase;PF00069.30//Pkinase`Protein kinase domain	-
Moc01g19310.1	R1	S1	127.014	80.4748	103.745	0.657349	0.0481093	0.132254	No Significant Difference	GO:0016020//membrane`cellular_component`A lipid bilayer along with all the proteins and protein complexes embedded in it and attached to it. [GOC:dos, GOC:mah, ISBN:0815316194];GO:0008289//lipid binding`molecular_function`Binding to a lipid. [GOC:ai];GO:0006869//lipid transport`biological_process`The directed movement of lipids into, out of or within a cell, or between cells, by means of some age…	-	XP_022144080.1//non-specific lipid-transfer protein 1-like`[Momordica charantia]	PF14368.11//LTP_2`Probable lipid transfer;PF00234.27//Tryp_alpha_amyl`Protease inhibitor/seed storage/LTP family	-
Moc01g19320.1	R1	S1	827.83	760.329	794.08	0.122111	0.670126	0.79817	No Significant Difference	GO:2000031//regulation of salicylic acid mediated signaling pathway`biological_process`Any process that modulates the frequency, rate or extent of salicylic acid mediated signaling pathway. [GOC:obol];GO:0009626//plant-type hypersensitive response`biological_process`The rapid, localized death of plant cells in response to invasion by a pathogen. [ISBN:0582227089];GO:0005886//plasma membrane`cellu…	-	XP_022144069.1//MACPF domain-containing protein CAD1-like`[Momordica charantia]	PF01823.24//MACPF`MAC/Perforin domain	-
Moc01g19350.1	R1	S1	1186.24	949.751	1067.99	0.320805	0.333053	0.513957	No Significant Difference	-	K03514//PAPD5_7, TRF4`non-canonical poly(A) RNA polymerase PAPD5/7 [EC:2.7.7.19]	XP_022144012.1//uncharacterized protein LOC111013800`[Momordica charantia]	PF22600.1//MTPAP-like_central`Poly(A) RNA polymerase, mitochondrial-like, central palm domain	-
Moc01g19360.1	R1	S1	11.7212	10.1789	10.95	0.220502	0.797398	0.884288	No Significant Difference	GO:0005737//cytoplasm`cellular_component`The contents of a cell excluding the plasma membrane and nucleus, but including other subcellular structures. [ISBN:0198547684];GO:0004674//protein serine/threonine kinase activity`molecular_function`Catalysis of the reactions: ATP + protein serine = ADP + protein serine phosphate, and ATP + protein threonine = ADP + protein threonine phosphate. [GOC:bf, M…	K08867//WNK, PRKWNK`WNK lysine deficient protein kinase [EC:2.7.11.1]	XP_022143995.1//probable serine/threonine-protein kinase WNK5`[Momordica charantia]	PF07714.22//PK_Tyr_Ser-Thr`Protein tyrosine and serine/threonine kinase;PF00069.30//Pkinase`Protein kinase domain	-
Moc01g19370.1	R1	S1	13.8462	14.7943	14.3203	-0.0988966	0.878214	0.931848	No Significant Difference	GO:0016020//membrane`cellular_component`A lipid bilayer along with all the proteins and protein complexes embedded in it and attached to it. [GOC:dos, GOC:mah, ISBN:0815316194]	K05278//FLS`flavonol synthase [EC:1.14.20.6]	XP_022144007.1//uncharacterized protein LOC111013795`[Momordica charantia]	-	-
Moc01g19380.1	R1	S1	69.3157	41.8363	55.576	0.721819	0.170078	0.326767	No Significant Difference	GO:0005634//nucleus`cellular_component`A membrane-bounded organelle of eukaryotic cells in which chromosomes are housed and replicated. In most cells, the nucleus contains all of the cell's chromosomes except the organellar chromosomes, and is the site of RNA synthesis and processing. In some species, or in specialized cell types, RNA metabolism or DNA replication may be absent. [GOC:go_curators]…	-	XP_022144006.1//transcription repressor OFP1`[Momordica charantia]	PF13724.11//DNA_binding_2`DNA-binding domain;PF04844.18//Ovate`Transcriptional repressor, ovate	-
Moc01g19390.1	R1	S1	112.986	235.382	174.184	-1.05593	0.000126518	0.00110606	Down	GO:0016567//protein ubiquitination`biological_process`The process in which one or more ubiquitin groups are added to a protein. [PMID:26906419];GO:0004842//ubiquitin-protein transferase activity`molecular_function`Catalysis of the transfer of ubiquitin from one protein to another via the reaction X-Ub + Y = Y-Ub + X, where both X-Ub and Y-Ub are covalent linkages. [GOC:BioGRID, GOC:jh2, PMID:9635…	K27628//PUB12_13`U-box domain-containing protein 12/13 [EC:2.3.2.27]	XP_022925177.1//U-box domain-containing protein 16-like`[Cucurbita moschata]	PF04564.20//U-box`U-box domain;PF11789.13//zf-Nse`Zinc-finger of the MIZ type in Nse subunit;PF00514.28//Arm`Armadillo/beta-catenin-like repeat	-
Moc01g19410.1	R1	S1	1247.35	698.936	973.141	0.835128	0.0330211	0.0995854	No Significant Difference	GO:0004674//protein serine/threonine kinase activity`molecular_function`Catalysis of the reactions: ATP + protein serine = ADP + protein serine phosphate, and ATP + protein threonine = ADP + protein threonine phosphate. [GOC:bf, MetaCyc:PROTEIN-KINASE-RXN, PMID:2956925];GO:0007165//signal transduction`biological_process`The cellular process in which a signal is conveyed to trigger a change in the…	K12761//SNF1`carbon catabolite-derepressing protein kinase [EC:2.7.11.1]	KAG7033738.1//CBL-interacting serine/threonine-protein kinase 14, partial`[Cucurbita argyrosperma subsp. argyrosperma]	PF00069.30//Pkinase`Protein kinase domain;PF07714.22//PK_Tyr_Ser-Thr`Protein tyrosine and serine/threonine kinase;PF14531.11//Kinase-like`Kinase-like;PF03822.19//NAF`NAF domain	-
Moc01g19420.1	R1	S1	0	1.07642	0.538209	-2.27148	0.459185	1	No Significant Difference	GO:0015207//adenine transmembrane transporter activity`molecular_function`Enables the transfer of adenine, 6-aminopurine, from one side of a membrane to the other. [GOC:go_curators];GO:0015854//guanine transport`biological_process`The directed movement of guanine, 2-amino-6-hydroxypurine, into, out of or within a cell, or between cells, by means of some agent such as a transporter or pore. [GOC:g…	K06901//pbuG, azgA, ghxP, ghxQ, adeQ`adenine/guanine/hypoxanthine permease	XP_022966249.1//adenine/guanine permease AZG1-like`[Cucurbita maxima]	PF00860.25//Xan_ur_permease`Permease family	-
Moc01g19440.1	R1	S1	843.045	695.433	769.239	0.276758	0.394749	0.573577	No Significant Difference	GO:0004674//protein serine/threonine kinase activity`molecular_function`Catalysis of the reactions: ATP + protein serine = ADP + protein serine phosphate, and ATP + protein threonine = ADP + protein threonine phosphate. [GOC:bf, MetaCyc:PROTEIN-KINASE-RXN, PMID:2956925];GO:0016020//membrane`cellular_component`A lipid bilayer along with all the proteins and protein complexes embedded in it and att…	K07198//PRKAA, AMPK`5'-AMP-activated protein kinase, catalytic alpha subunit [EC:2.7.11.31]	XP_022144059.1//CBL-interacting protein kinase 2`[Momordica charantia]	PF00069.30//Pkinase`Protein kinase domain;PF07714.22//PK_Tyr_Ser-Thr`Protein tyrosine and serine/threonine kinase;PF14531.11//Kinase-like`Kinase-like;PF03822.19//NAF`NAF domain	-
Moc01g19450.1	R1	S1	1586.72	1773.52	1680.12	-0.160829	0.451934	0.625476	No Significant Difference	GO:0009904//chloroplast accumulation movement`biological_process`The relocation process in which chloroplasts in photosynthetic cells move toward a brighter area in a cell to optimize photosynthesis. [GOC:tb, PMID:11978863];GO:0005829//cytosol`cellular_component`The part of the cytoplasm that does not contain organelles but which does contain other particulate matter, such as protein complexes. […	K12382//PSAP, SGP1`saposin	KAG6603544.1//WEB family protein, partial`[Cucurbita argyrosperma subsp. sororia];XP_022143993.1//proactivator polypeptide-like 1`[Momordica charantia]	PF05701.16//WEMBL`Weak chloroplast movement under blue light;PF05184.20//SapB_1`Saposin-like type B, region 1;PF03489.22//SapB_2`Saposin-like type B, region 2	-
Moc01g19460.1	R1	S1	2.05745	8.4324	5.24492	-2.0561	0.0878889	0.205835	No Significant Difference	-	-	XP_022144087.1//uncharacterized protein LOC111013865, partial`[Momordica charantia]	-	-
Moc01g19470.1	R1	S1	92.024	48.2833	70.1537	0.924458	0.0378975	0.11047	No Significant Difference	GO:0004069//L-aspartate:2-oxoglutarate aminotransferase activity`molecular_function`Catalysis of the reaction: L-aspartate + 2-oxoglutarate = oxaloacetate + L-glutamate. [EC:2.6.1.1];GO:0009058//biosynthetic process`biological_process`The chemical reactions and pathways resulting in the formation of substances; typically the energy-requiring part of metabolism in which simpler substances are tran…	K14455//GOT2`aspartate aminotransferase, mitochondrial [EC:2.6.1.1]	XP_022144116.1//aspartate aminotransferase, mitochondrial-like`[Momordica charantia]	PF00155.26//Aminotran_1_2`Aminotransferase class I and II	-
Moc01g19480.1	R1	S1	31.7907	49.6002	40.6954	-0.636753	0.151933	0.303143	No Significant Difference	GO:0003700//DNA-binding transcription factor activity`molecular_function`A transcription regulator activity that modulates transcription of gene sets via selective and non-covalent binding to a specific double-stranded genomic DNA sequence (sometimes referred to as a motif) within a cis-regulatory region. Regulatory regions include promoters (proximal and distal) and enhancers. Genes are transcri…	-	XP_022144010.1//uncharacterized protein LOC111013797`[Momordica charantia]	-	-
Moc01g19490.1	R1	S1	50.4817	19.9206	35.2012	1.34309	0.00100001	0.00623365	Up	GO:0005737//cytoplasm`cellular_component`The contents of a cell excluding the plasma membrane and nucleus, but including other subcellular structures. [ISBN:0198547684];GO:0006281//DNA repair`biological_process`The process of restoring DNA after damage. Genomes are subject to damage by chemical and physical agents in the environment (e.g. UV and ionizing radiations, chemical mutagens, fungal and …	K10765//ALKBH1`alkylated DNA repair protein alkB homolog 1 [EC:1.14.11.51 4.2.99.18 1.14.11.-]	XP_022144035.1//uncharacterized protein LOC111013827`[Momordica charantia]	PF13532.11//2OG-FeII_Oxy_2`2OG-Fe(II) oxygenase superfamily	-
Moc01g19500.1	R1	S1	5.7086	36.5902	21.1494	-2.68459	0.00111731	0.00681062	Down	GO:0009436//glyoxylate catabolic process`biological_process`The chemical reactions and pathways resulting in the breakdown of glyoxylate, the anion of glyoxylic acid, HOC-COOH. [ISBN:0198506732];GO:0019481//L-alanine catabolic process, by transamination`biological_process`The chemical reactions and pathways resulting in the breakdown of L-alanine by transamination. [GOC:go_curators];GO:0008453//a…	K00827//AGXT2`alanine-glyoxylate transaminase / (R)-3-amino-2-methylpropionate-pyruvate transaminase [EC:2.6.1.44 2.6.1.40]	XP_022144036.1//alanine--glyoxylate aminotransferase 2 homolog 3, mitochondrial-like`[Momordica charantia]	PF00202.26//Aminotran_3`Aminotransferase class-III	-
Moc01g19510.1	R1	S1	5.64494	0.528055	3.0865	3.38599	0.0265057	0.0843594	No Significant Difference	GO:0004523//RNA-DNA hybrid ribonuclease activity`molecular_function`Catalysis of the endonucleolytic cleavage of RNA in RNA-DNA hybrids to 5'-phosphomonoesters. [EC:3.1.26.4];GO:0003676//nucleic acid binding`molecular_function`Binding to a nucleic acid. [GOC:jl]	-	XP_022148549.1//uncharacterized protein LOC111017181`[Momordica charantia]	PF13456.11//RVT_3`Reverse transcriptase-like	-
Moc01g19520.1	R1	S1	876.788	613.168	744.978	0.51575	0.0265458	0.0844729	No Significant Difference	GO:0005737//cytoplasm`cellular_component`The contents of a cell excluding the plasma membrane and nucleus, but including other subcellular structures. [ISBN:0198547684];GO:0030674//protein-macromolecule adaptor activity`molecular_function`The binding activity of a protein that brings together two or more macromolecules in contact, permitting those molecules to function in a coordinated way. The a…	K07204//RAPTOR`regulatory associated protein of mTOR	XP_022144003.1//regulatory-associated protein of TOR 1`[Momordica charantia]	PF14538.11//Raptor_N`Raptor N-terminal CASPase like domain	-
Moc01g19530.1	R1	S1	98.784	197.761	148.272	-1.00466	0.0383215	0.111403	No Significant Difference	GO:0009975//cyclase activity`molecular_function`Catalysis of a ring closure reaction. [ISBN:0198547684];GO:0016020//membrane`cellular_component`A lipid bilayer along with all the proteins and protein complexes embedded in it and attached to it. [GOC:dos, GOC:mah, ISBN:0815316194];GO:0051762//sesquiterpene biosynthetic process`biological_process`The chemical reactions and pathways resulting in the…	-	XP_022143996.1//uncharacterized protein LOC111013784`[Momordica charantia]	PF11204.13//DUF2985`Protein of unknown function (DUF2985);PF04749.22//PLAC8`PLAC8 family	-
Moc01g19540.1	R1	S1	0.765021	31.0109	15.8879	-5.28359	9.13407e-05	0.000837444	Down	-	-	XP_038883007.1//wound-induced protein 1`[Benincasa hispida]	PF07107.16//WI12`Wound-induced protein WI12	-
Moc01g19560.1	R1	S1	226.028	89.715	157.872	1.33263	0.000356523	0.00262925	Up	GO:0005856//cytoskeleton`cellular_component`A cellular structure that forms the internal framework of eukaryotic and prokaryotic cells. The cytoskeleton includes intermediate filaments, microfilaments, microtubules, the microtrabecular lattice, and other structures characterized by a polymeric filamentous nature and long-range order within the cell. The various elements of the cytoskeleton not on…	-	XP_022144011.1//protein SCAR2-like`[Momordica charantia]	-	-
Moc01g19590.1	R1	S1	18.3446	4.40084	11.3727	2.07093	0.00971033	0.0386647	Up	GO:0016020//membrane`cellular_component`A lipid bilayer along with all the proteins and protein complexes embedded in it and attached to it. [GOC:dos, GOC:mah, ISBN:0815316194];GO:0005381//iron ion transmembrane transporter activity`molecular_function`Enables the transfer of iron (Fe) ions from one side of a membrane to the other. [GOC:ai]	K14685//SLC40A1, FPN1`solute carrier family 40 (iron-regulated transporter), member 1	XP_022144057.1//solute carrier family 40 member 2-like`[Momordica charantia]	PF06963.17//FPN1`Ferroportin1 (FPN1);PF07690.21//MFS_1`Major Facilitator Superfamily	-
Moc01g19610.1	R1	S1	12.8226	17.856	15.3393	-0.469793	0.597832	0.743931	No Significant Difference	GO:0008757//S-adenosylmethionine-dependent methyltransferase activity`molecular_function`Catalysis of the transfer of a methyl group from S-adenosyl-L-methionine to a substrate. [GOC:mah];GO:0016020//membrane`cellular_component`A lipid bilayer along with all the proteins and protein complexes embedded in it and attached to it. [GOC:dos, GOC:mah, ISBN:0815316194]	-	XP_022144100.1//uncharacterized protein LOC111013875`[Momordica charantia]	PF08241.17//Methyltransf_11`Methyltransferase domain	-
Moc01g19620.1	R1	S1	203.534	361.841	282.688	-0.830418	0.000406183	0.00293671	No Significant Difference	GO:0008757//S-adenosylmethionine-dependent methyltransferase activity`molecular_function`Catalysis of the transfer of a methyl group from S-adenosyl-L-methionine to a substrate. [GOC:mah];GO:0016020//membrane`cellular_component`A lipid bilayer along with all the proteins and protein complexes embedded in it and attached to it. [GOC:dos, GOC:mah, ISBN:0815316194]	-	XP_022144100.1//uncharacterized protein LOC111013875`[Momordica charantia]	PF05050.17//Methyltransf_21`Methyltransferase FkbM domain	-
Moc01g19630.1	R1	S1	27.6582	17.2785	22.4684	0.681555	0.190234	0.353022	No Significant Difference	GO:0004722//protein serine/threonine phosphatase activity`molecular_function`Catalysis of the reaction: protein serine phosphate + H2O = protein serine + phosphate, and protein threonine phosphate + H2O = protein threonine + phosphate. [GOC:bf]	K14803//PTC2_3`protein phosphatase PTC2/3 [EC:3.1.3.16]	XP_022143992.1//probable protein phosphatase 2C 65`[Momordica charantia]	PF00481.26//PP2C`Protein phosphatase 2C	-
Moc01g19640.1	R1	S1	76.8882	53.519	65.2036	0.524259	0.428394	0.604058	No Significant Difference	GO:0008289//lipid binding`molecular_function`Binding to a lipid. [GOC:ai];GO:0007049//cell cycle`biological_process`The progression of biochemical and morphological phases and events that occur in a cell during successive cell replication or nuclear replication events. Canonically, the cell cycle comprises the replication and segregation of genetic material followed by the division of the cell, b…	K19996//SFH5`phosphatidylinositol transfer protein SFH5	XP_004148600.1//patellin-6`[Cucumis sativus]	PF03765.20//CRAL_TRIO_N`CRAL/TRIO, N-terminal domain;PF00650.25//CRAL_TRIO`CRAL/TRIO domain	-
Moc01g19650.1	R1	S1	1634.85	577.339	1106.1	1.50117	3.89187e-06	5.51792e-05	Up	GO:0005615//extracellular space`cellular_component`That part of a multicellular organism outside the cells proper, usually taken to be outside the plasma membranes, and occupied by fluid. [ISBN:0198547684];GO:0050178//phenylpyruvate tautomerase activity`molecular_function`Catalysis of the reaction: keto-phenylpyruvate = enol-phenylpyruvate. [RHEA:17097]	K07253//MIF`phenylpyruvate tautomerase [EC:5.3.2.1]	QCE12070.1//phenylpyruvate tautomerase`[Vigna unguiculata]	PF01187.23//MIF`Macrophage migration inhibitory factor (MIF)	-
Moc01g19660.1	R1	S1	40.6472	63.0236	51.8354	-0.629838	0.140955	0.287643	No Significant Difference	GO:0005615//extracellular space`cellular_component`That part of a multicellular organism outside the cells proper, usually taken to be outside the plasma membranes, and occupied by fluid. [ISBN:0198547684];GO:0050178//phenylpyruvate tautomerase activity`molecular_function`Catalysis of the reaction: keto-phenylpyruvate = enol-phenylpyruvate. [RHEA:17097]	K07253//MIF`phenylpyruvate tautomerase [EC:5.3.2.1]	XP_022144076.1//macrophage migration inhibitory factor homolog`[Momordica charantia]	PF01187.23//MIF`Macrophage migration inhibitory factor (MIF)	-
Moc01g19670.1	R1	S1	41.1031	97.8056	69.4544	-1.2405	0.00358819	0.0175609	Down	GO:0005794//Golgi apparatus`cellular_component`A membrane-bound cytoplasmic organelle of the endomembrane system that further processes the core oligosaccharides (e.g. N-glycans) added to proteins in the endoplasmic reticulum and packages them into membrane-bound vesicles. The Golgi apparatus operates at the intersection of the secretory, lysosomal, and endocytic pathways. [ISBN:0198506732];GO:00…	K20359//RABAC1, PRAF1`PRA1 family protein 1	XP_022949813.1//PRA1 family protein B2-like`[Cucurbita moschata]	PF03208.24//PRA1`PRA1 family protein	-
Moc01g19680.1	R1	S1	288.316	199.514	243.915	0.531118	0.0559257	0.147958	No Significant Difference	GO:0003700//DNA-binding transcription factor activity`molecular_function`A transcription regulator activity that modulates transcription of gene sets via selective and non-covalent binding to a specific double-stranded genomic DNA sequence (sometimes referred to as a motif) within a cis-regulatory region. Regulatory regions include promoters (proximal and distal) and enhancers. Genes are transcri…	K20799//FAM175B, ABRO1`BRISC complex subunit Abro1;K09286//EREBP`EREBP-like factor	KAG6603560.1//Dehydration-responsive element-binding protein 2A, partial`[Cucurbita argyrosperma subsp. sororia];XP_022144041.1//dehydration-responsive element-binding protein 2C-like`[Momordica charantia]	PF21125.2//MPN_2A_DUB_like`BRCA1-A complex subunit Abraxas 1 MPN domain;PF00847.25//AP2`AP2 domain	ERF//http://planttfdb.gao-lab.org/family.php?fam=ERF;AP2//http://planttfdb.gao-lab.org/family.php?fam=AP2;RAV//http://planttfdb.gao-lab.org/family.php?fam=RAV
Moc01g19690.1	R1	S1	390.075	239.62	314.848	0.70254	0.0156071	0.0560726	No Significant Difference	GO:0015297//antiporter activity`molecular_function`Enables the active transport of a solute across a membrane by a mechanism whereby two or more species are transported in opposite directions in a tightly coupled process not directly linked to a form of energy other than chemiosmotic energy. The reaction is: solute A(out) + solute B(in) = solute A(in) + solute B(out). [GOC:mtg_transport, ISBN:081…	K26938//MATE`MATE family, citrate exporter	XP_022144037.1//protein DETOXIFICATION 44, chloroplastic isoform X1`[Momordica charantia];XP_022144041.1//dehydration-responsive element-binding protein 2C-like`[Momordica charantia];XP_022144040.1//protein DETOXIFICATION 44, chloroplastic isoform X3`[Momordica charantia]	PF01554.23//MatE`MatE;PF14667.11//Polysacc_synt_C`Polysaccharide biosynthesis C-terminal domain	-
Moc01g19700.1	R1	S1	0	0.273545	0.136772	-0.396401	0.922611	1	No Significant Difference	-	-	-	-	-
Moc01g19710.1	R1	S1	288.567	133.895	211.231	1.10808	5.71869e-05	0.000564776	Up	GO:0005794//Golgi apparatus`cellular_component`A membrane-bound cytoplasmic organelle of the endomembrane system that further processes the core oligosaccharides (e.g. N-glycans) added to proteins in the endoplasmic reticulum and packages them into membrane-bound vesicles. The Golgi apparatus operates at the intersection of the secretory, lysosomal, and endocytic pathways. [ISBN:0198506732];GO:00…	K23877//AXY4, AXY4L`xyloglucan O-acetyltransferase	XP_059428712.1//protein trichome birefringence-like 35`[Corylus avellana];XP_022144118.1//protein trichome birefringence-like 35 isoform X2`[Momordica charantia]	PF14416.11//PMR5N`PMR5 N terminal Domain;PF13839.11//PC-Esterase`GDSL/SGNH-like Acyl-Esterase family found in Pmr5 and Cas1p	-
Moc01g19720.1	R1	S1	58.7572	45.1426	51.9499	0.381543	0.417206	0.59332	No Significant Difference	GO:0005737//cytoplasm`cellular_component`The contents of a cell excluding the plasma membrane and nucleus, but including other subcellular structures. [ISBN:0198547684];GO:0038023//signaling receptor activity`molecular_function`Receiving a signal and transmitting it in the cell to initiate a change in cell activity. A signal is a physical entity or change in state that is used to transfer informa…	K14496//PYL`abscisic acid receptor PYR/PYL family	XP_022144083.1//abscisic acid receptor PYL4-like`[Momordica charantia]	PF10604.14//Polyketide_cyc2`Polyketide cyclase / dehydrase and lipid transport	-
Moc01g19730.1	R1	S1	487.197	426.295	456.746	0.192888	0.487765	0.656273	No Significant Difference	-	-	XP_022144051.1//uncharacterized protein At5g01610-like`[Momordica charantia]	PF04398.17//DUF538`Protein of unknown function, DUF538	-
Moc01g19740.1	R1	S1	7866.89	715.824	4291.36	3.45834	1.11692e-17	1.44435e-15	Up	GO:0015093//ferrous iron transmembrane transporter activity`molecular_function`Enables the transfer of ferrous iron (Fe(II) or Fe2+) ions from one side of a membrane to the other. [ISBN:0198506732];GO:0048250//iron import into the mitochondrion`biological_process`The process in which iron is transported from the cytosol into the mitochondrial matrix. [GOC:jid, PMID:12006577];GO:0031966//mitochond…	K15113//SLC25A28_37, MFRN`solute carrier family 25 (mitochondrial iron transporter), member 28/37	XP_022144050.1//mitoferrin-like`[Momordica charantia]	PF00153.32//Mito_carr`Mitochondrial carrier protein	-
Moc01g19750.1	R1	S1	1.60249	31.8901	16.7463	-4.3098	2.98697e-06	4.35018e-05	Down	-	-	KAE8649569.1//hypothetical protein Csa_018089`[Cucumis sativus];XP_022966565.1//VID27-like protein`[Cucurbita maxima]	-	-
Moc01g19760.1	R1	S1	12.3035	44.7392	28.5213	-1.85392	0.000248106	0.00194884	Down	GO:0016671//oxidoreductase activity, acting on a sulfur group of donors, disulfide as acceptor`molecular_function`Catalysis of an oxidation-reduction (redox) reaction in which a sulfur-containing group acts as a hydrogen or electron donor and reduces disulfide. [GOC:jl]	K08059//IFI30, GILT`interferon, gamma-inducible protein 30	XP_022144073.1//gamma-interferon-inducible lysosomal thiol reductase-like`[Momordica charantia]	PF03227.21//GILT`Gamma interferon inducible lysosomal thiol reductase (GILT)	-
Moc01g19770.1	R1	S1	22.3882	24.8338	23.611	-0.156921	0.759435	0.860022	No Significant Difference	GO:0051983//regulation of chromosome segregation`biological_process`Any process that modulates the frequency, rate or extent of chromosome segregation, the process in which genetic material, in the form of chromosomes, is organized and then physically separated and apportioned to two or more sets. [GOC:ai]	K11549//SPBC24, SPC24`kinetochore protein Spc24, animal type	XP_022144075.1//uncharacterized protein LOC111013852 isoform X2`[Momordica charantia]	PF08286.16//Spc24`Spc24 subunit of Ndc80	-
Moc01g19780.1	R1	S1	0	0.840941	0.420471	-1.90962	0.632458	1	No Significant Difference	GO:0051983//regulation of chromosome segregation`biological_process`Any process that modulates the frequency, rate or extent of chromosome segregation, the process in which genetic material, in the form of chromosomes, is organized and then physically separated and apportioned to two or more sets. [GOC:ai]	-	XP_022144074.1//uncharacterized protein LOC111013852 isoform X1`[Momordica charantia]	-	-
Moc01g19790.1	R1	S1	0.373725	2.56599	1.46986	-2.55446	0.293646	0.472245	No Significant Difference	-	-	XP_022144027.1//uncharacterized protein LOC111013819`[Momordica charantia]	-	-
Moc01g19800.1	R1	S1	2.61608	1.60575	2.11091	0.715598	0.745396	0.850295	No Significant Difference	GO:0003700//DNA-binding transcription factor activity`molecular_function`A transcription regulator activity that modulates transcription of gene sets via selective and non-covalent binding to a specific double-stranded genomic DNA sequence (sometimes referred to as a motif) within a cis-regulatory region. Regulatory regions include promoters (proximal and distal) and enhancers. Genes are transcri…	K14491//ARR-B`two-component response regulator ARR-B family	XP_022144064.1//uncharacterized protein LOC111013845`[Momordica charantia]	PF00249.36//Myb_DNA-binding`Myb-like DNA-binding domain	ARR-B//http://planttfdb.gao-lab.org/family.php?fam=ARR-B;G2-like//http://planttfdb.gao-lab.org/family.php?fam=G2-like
Moc01g19810.1	R1	S1	276.519	221.442	248.98	0.320318	0.240417	0.413529	No Significant Difference	GO:0005737//cytoplasm`cellular_component`The contents of a cell excluding the plasma membrane and nucleus, but including other subcellular structures. [ISBN:0198547684];GO:0050821//protein stabilization`biological_process`Any process involved in maintaining the structure and integrity of a protein and preventing it from degradation or aggregation. [GOC:ai];GO:0051087//protein-folding chaperone bi…	K17618//UBLCP1`ubiquitin-like domain-containing CTD phosphatase 1 [EC:3.1.3.16]	XP_022144063.1//BAG family molecular chaperone regulator 4 isoform X2`[Momordica charantia];XP_022144062.1//BAG family molecular chaperone regulator 4 isoform X1`[Momordica charantia]	PF00240.28//ubiquitin`Ubiquitin family;PF02179.21//BAG`BAG domain	-
Moc01g19830.1	R1	S1	30.2734	0	15.1367	7.64773	8.84845e-09	2.51463e-07	Up	GO:0000949//aromatic amino acid family catabolic process to alcohol via Ehrlich pathway`biological_process`The chemical reactions and pathways involving the catabolism of aromatic amino acids to produce aromatic alcohols with one carbon less than the starting amino acid. In S. cerevisiae, this is known to occur for leucine, isoleucine, valine, methionine, phenylalanine, tyrosine, or tryptophan. W…	K01568//PDC, pdc`pyruvate decarboxylase [EC:4.1.1.1]	XP_022144001.1//pyruvate decarboxylase 1-like`[Momordica charantia]	PF02776.23//TPP_enzyme_N`Thiamine pyrophosphate enzyme, N-terminal TPP binding domain;PF00205.27//TPP_enzyme_M`Thiamine pyrophosphate enzyme, central domain;PF02775.26//TPP_enzyme_C`Thiamine pyrophosphate enzyme, C-terminal TPP binding domain	-
Moc01g19840.1	R1	S1	0	0.528055	0.264028	-1.24821	0.757461	1	No Significant Difference	GO:0000949//aromatic amino acid family catabolic process to alcohol via Ehrlich pathway`biological_process`The chemical reactions and pathways involving the catabolism of aromatic amino acids to produce aromatic alcohols with one carbon less than the starting amino acid. In S. cerevisiae, this is known to occur for leucine, isoleucine, valine, methionine, phenylalanine, tyrosine, or tryptophan. W…	K01568//PDC, pdc`pyruvate decarboxylase [EC:4.1.1.1]	XP_022144024.1//pyruvate decarboxylase 1-like`[Momordica charantia]	PF02776.23//TPP_enzyme_N`Thiamine pyrophosphate enzyme, N-terminal TPP binding domain;PF00205.27//TPP_enzyme_M`Thiamine pyrophosphate enzyme, central domain;PF02775.26//TPP_enzyme_C`Thiamine pyrophosphate enzyme, C-terminal TPP binding domain	-
Moc01g19860.1	R1	S1	94.9147	79.9303	87.4225	0.244236	0.468149	0.63942	No Significant Difference	GO:0000949//aromatic amino acid family catabolic process to alcohol via Ehrlich pathway`biological_process`The chemical reactions and pathways involving the catabolism of aromatic amino acids to produce aromatic alcohols with one carbon less than the starting amino acid. In S. cerevisiae, this is known to occur for leucine, isoleucine, valine, methionine, phenylalanine, tyrosine, or tryptophan. W…	K01568//PDC, pdc`pyruvate decarboxylase [EC:4.1.1.1]	XP_022144022.1//pyruvate decarboxylase 1-like`[Momordica charantia]	PF02776.23//TPP_enzyme_N`Thiamine pyrophosphate enzyme, N-terminal TPP binding domain;PF00205.27//TPP_enzyme_M`Thiamine pyrophosphate enzyme, central domain;PF02775.26//TPP_enzyme_C`Thiamine pyrophosphate enzyme, C-terminal TPP binding domain	-
Moc01g19870.1	R1	S1	107.71	16.4941	62.102	2.70091	2.83807e-07	5.58569e-06	Up	GO:0000949//aromatic amino acid family catabolic process to alcohol via Ehrlich pathway`biological_process`The chemical reactions and pathways involving the catabolism of aromatic amino acids to produce aromatic alcohols with one carbon less than the starting amino acid. In S. cerevisiae, this is known to occur for leucine, isoleucine, valine, methionine, phenylalanine, tyrosine, or tryptophan. W…	K01568//PDC, pdc`pyruvate decarboxylase [EC:4.1.1.1]	XP_022144001.1//pyruvate decarboxylase 1-like`[Momordica charantia]	PF02776.23//TPP_enzyme_N`Thiamine pyrophosphate enzyme, N-terminal TPP binding domain;PF00205.27//TPP_enzyme_M`Thiamine pyrophosphate enzyme, central domain;PF02775.26//TPP_enzyme_C`Thiamine pyrophosphate enzyme, C-terminal TPP binding domain	-
Moc01g19880.1	R1	S1	888.157	700.117	794.137	0.34271	0.358128	0.538296	No Significant Difference	-	K26736//PA2G4, EBP1`ERBB-3 binding protein	XP_022144070.1//ERBB-3 BINDING PROTEIN 1`[Momordica charantia]	PF00557.29//Peptidase_M24`Metallopeptidase family M24	-
Moc01g19900.1	R1	S1	0.463744	0	0.231872	1.52715	0.708212	1	No Significant Difference	GO:0005829//cytosol`cellular_component`The part of the cytoplasm that does not contain organelles but which does contain other particulate matter, such as protein complexes. [GOC:hjd, GOC:jl];GO:0009737//response to abscisic acid`biological_process`Any process that results in a change in state or activity of a cell or an organism (in terms of movement, secretion, enzyme production, gene expressio…	-	XP_022144068.1//protein EMB-1-like`[Momordica charantia]	PF00477.22//LEA_5`Small hydrophilic plant seed protein	-
Moc01g19910.1	R1	S1	525.388	518.061	521.725	0.0203038	0.922734	0.956744	No Significant Difference	GO:0016020//membrane`cellular_component`A lipid bilayer along with all the proteins and protein complexes embedded in it and attached to it. [GOC:dos, GOC:mah, ISBN:0815316194];GO:0046408//chlorophyll synthetase activity`molecular_function`Catalysis of the reaction: chlorophyllide a + 2 H+ + phytyl diphosphate = chlorophyll a + diphosphate. [EC:2.5.1.62, RHEA:17317];GO:0015995//chlorophyll biosyn…	K04040//chlG, bchG`chlorophyll/bacteriochlorophyll a synthase [EC:2.5.1.62 2.5.1.133]	XP_022144066.1//chlorophyll synthase, chloroplastic isoform X2`[Momordica charantia];XP_022144065.1//chlorophyll synthase, chloroplastic isoform X1`[Momordica charantia]	PF01040.23//UbiA`UbiA prenyltransferase family	-
Moc01g19960.1	R1	S1	2105.15	1898.25	2001.7	0.149523	0.688577	0.811319	No Significant Difference	GO:0005829//cytosol`cellular_component`The part of the cytoplasm that does not contain organelles but which does contain other particulate matter, such as protein complexes. [GOC:hjd, GOC:jl];GO:0016020//membrane`cellular_component`A lipid bilayer along with all the proteins and protein complexes embedded in it and attached to it. [GOC:dos, GOC:mah, ISBN:0815316194];GO:0003876//AMP deaminase acti…	K01490//AMPD`AMP deaminase [EC:3.5.4.6]	XP_022151588.1//AMP deaminase`[Momordica charantia]	PF19326.4//AMP_deaminase`AMP deaminase;PF00962.27//A_deaminase`Adenosine deaminase	-
Moc01g19970.1	R1	S1	126.291	125.447	125.869	0.00694406	0.985626	0.992657	No Significant Difference	GO:0046872//metal ion binding`molecular_function`Binding to a metal ion. [GOC:ai];GO:0033617//mitochondrial cytochrome c oxidase assembly`biological_process`The aggregation, arrangement and bonding together of a set of components to form respiratory chain complex IV (also known as cytochrome c oxidase) in the mitochondrial inner membrane. [GOC:mah];GO:0016020//membrane`cellular_component`A lipid …	K07152//SCO1`protein SCO1	XP_022151470.1//protein SCO1 homolog 1, mitochondrial isoform X1`[Momordica charantia];XP_022151471.1//protein SCO1 homolog 1, mitochondrial isoform X2`[Momordica charantia]	PF02630.19//SCO1-SenC`SCO1/SenC;PF00578.26//AhpC-TSA`AhpC/TSA family	-
Moc01g19980.1	R1	S1	18.1724	24.9475	21.5599	-0.462125	0.549641	0.706881	No Significant Difference	GO:0005794//Golgi apparatus`cellular_component`A membrane-bound cytoplasmic organelle of the endomembrane system that further processes the core oligosaccharides (e.g. N-glycans) added to proteins in the endoplasmic reticulum and packages them into membrane-bound vesicles. The Golgi apparatus operates at the intersection of the secretory, lysosomal, and endocytic pathways. [ISBN:0198506732];GO:00…	K23877//AXY4, AXY4L`xyloglucan O-acetyltransferase	XP_022151542.1//protein trichome birefringence-like 3, partial`[Momordica charantia]	PF14416.11//PMR5N`PMR5 N terminal Domain;PF13839.11//PC-Esterase`GDSL/SGNH-like Acyl-Esterase family found in Pmr5 and Cas1p	-
Moc01g19990.1	R1	S1	0	0.881557	0.440779	-1.97184	0.621096	1	No Significant Difference	GO:0010468//regulation of gene expression`biological_process`Any process that modulates the frequency, rate or extent of gene expression. Gene expression is the process in which a gene's coding sequence is converted into a mature gene product (protein or RNA). [GOC:txnOH-2018]	-	XP_022151556.1//trihelix transcription factor GT-3a-like`[Momordica charantia]	PF13837.11//Myb_DNA-bind_4`Myb/SANT-like DNA-binding domain	MYB_related//http://planttfdb.gao-lab.org/family.php?fam=MYB_related;Trihelix//http://planttfdb.gao-lab.org/family.php?fam=Trihelix
Moc01g20000.1	R1	S1	0.373725	1.8996	1.13666	-2.12736	0.400068	0.578065	No Significant Difference	GO:0046872//metal ion binding`molecular_function`Binding to a metal ion. [GOC:ai];GO:0016491//oxidoreductase activity`molecular_function`Catalysis of an oxidation-reduction (redox) reaction, a reversible chemical reaction in which the oxidation state of an atom or atoms within a molecule is altered. One substrate acts as a hydrogen or electron donor and becomes oxidized, while the other acts as h…	K24028//DMR6, DLO`salicylic acid 3-hydroxylase [EC:1.14.11.-]	RYR16064.1//hypothetical protein Ahy_B04g073045 isoform B`[Arachis hypogaea]	PF14226.11//DIOX_N`non-haem dioxygenase in morphine synthesis N-terminal;PF03171.25//2OG-FeII_Oxy`2OG-Fe(II) oxygenase superfamily	-
Moc01g20010.1	R1	S1	417.337	323.76	370.548	0.366629	0.16014	0.31436	No Significant Difference	-	K06100//SYMPK`symplekin	XP_022151495.1//uncharacterized protein LOC111019424`[Momordica charantia]	PF11935.13//SYMPK_PTA1_N`Symplekin/PTA1 N-terminal;PF12295.13//Symplekin_C`Symplekin tight junction protein C terminal	-
Moc01g20020.1	R1	S1	454.191	495.308	474.749	-0.124489	0.563529	0.717225	No Significant Difference	GO:0016020//membrane`cellular_component`A lipid bilayer along with all the proteins and protein complexes embedded in it and attached to it. [GOC:dos, GOC:mah, ISBN:0815316194]	K14617//LMBRD1`LMBR1 domain-containing protein 1	XP_022151537.1//LIMR family protein At5g01460`[Momordica charantia]	PF04791.21//LMBR1`LMBR1-like membrane protein	-
Moc01g20030.1	R1	S1	166.997	209.13	188.063	-0.324626	0.342062	0.523326	No Significant Difference	-	K22696//EEF2KMT`protein-lysine N-methyltransferase EEF2KMT [EC:2.1.1.-]	XP_022151592.1//protein N-terminal and lysine N-methyltransferase EFM7 isoform X1`[Momordica charantia];XP_022151593.1//protein N-terminal and lysine N-methyltransferase EFM7 isoform X2`[Momordica charantia];XP_022151594.1//protein N-terminal and lysine N-methyltransferase EFM7 isoform X3`[Momordica charantia]	PF10294.14//Methyltransf_16`Lysine methyltransferase;PF13489.11//Methyltransf_23`Methyltransferase domain	-
Moc01g20050.1	R1	S1	61.7276	328.594	195.161	-2.40951	2.69822e-19	4.48184e-17	Down	GO:0015369//calcium:proton antiporter activity`molecular_function`Enables the transfer of a solute or solutes from one side of a membrane to the other according to the reaction: Ca2+(in) + H+(out) = Ca2+(out) + H+(in). [RHEA:71799, TC:2.A.19.2.-];GO:0006874//intracellular calcium ion homeostasis`biological_process`A homeostatic process involved in the maintenance of a steady state level of calciu…	K07300//chaA, CAX`Ca2+:H+ antiporter	XP_022151531.1//vacuolar cation/proton exchanger 3-like`[Momordica charantia]	PF01699.29//Na_Ca_ex`Sodium/calcium exchanger protein	-
Moc01g20060.1	R1	S1	117.702	288.207	202.955	-1.29078	0.000465662	0.00330352	Down	GO:0005347//ATP transmembrane transporter activity`molecular_function`Enables the transfer of ATP, adenosine triphosphate, from one side of a membrane to the other. [GOC:ai];GO:0042651//thylakoid membrane`cellular_component`The pigmented membrane of any thylakoid. [GOC:jl, GOC:pr];GO:0043231//intracellular membrane-bounded organelle`cellular_component`Organized structure of distinctive morphology…	K14684//SLC25A23S`solute carrier family 25 (mitochondrial phosphate transporter), member 23/24/25/41	XP_022151582.1//probable envelope ADP,ATP carrier protein, chloroplastic`[Momordica charantia]	PF00153.32//Mito_carr`Mitochondrial carrier protein	-
Moc01g20070.1	R1	S1	3.52383	2.20994	2.86688	0.6847	0.671297	0.799169	No Significant Difference	-	-	XP_022151585.1//protein root UVB sensitive 5 isoform X1`[Momordica charantia]	-	-
Moc01g20080.1	R1	S1	131.42	320.818	226.119	-1.28524	4.1151e-05	0.000428825	Down	-	-	XP_022151586.1//protein root UVB sensitive 5 isoform X2`[Momordica charantia]	PF04884.19//UVB_sens_prot`Vitamin B6 photo-protection and homoeostasis	-
Moc01g20090.1	R1	S1	5072.08	4824.2	4948.14	0.0721637	0.759977	0.860322	No Significant Difference	GO:0030527//structural constituent of chromatin`molecular_function`The action of a molecule that contributes to the structural integrity of chromatin. [GOC:ai];GO:0006325//chromatin organization`biological_process`The assembly or remodeling of chromatin composed of DNA complexed with histones, other associated proteins, and sometimes RNA. [PMID:20404130];GO:0005634//nucleus`cellular_component`A m…	K25507//HMGBP`high mobility group B protein, plant	XP_022151579.1//high mobility group B protein 1`[Momordica charantia]	PF09011.15//HMG_box_2`HMG-box domain;PF00505.24//HMG_box`HMG (high mobility group) box	YABBY//http://planttfdb.gao-lab.org/family.php?fam=YABBY
Moc01g20110.1	R1	S1	63.6441	96.4875	80.0658	-0.599519	0.0596266	0.154815	No Significant Difference	GO:0051260//protein homooligomerization`biological_process`The process of creating protein oligomers, compounds composed of a small number, usually between three and ten, of identical component monomers. Oligomers may be formed by the polymerization of a number of monomers or the depolymerization of a large protein polymer. [GOC:ai]	K21919//KCTD9`BTB/POZ domain-containing protein KCTD9	XP_038880818.1//protein ENDOPLASMIC RETICULUM-ARRESTED PEN3`[Benincasa hispida]	PF02214.27//BTB_2`BTB/POZ domain	-
Moc01g20120.1	R1	S1	0	0.547089	0.273545	-1.29277	0.748847	1	No Significant Difference	-	-	-	-	-
Moc01g20140.1	R1	S1	125.683	759.047	442.365	-2.59031	2.39797e-12	1.33925e-10	Down	GO:0016020//membrane`cellular_component`A lipid bilayer along with all the proteins and protein complexes embedded in it and attached to it. [GOC:dos, GOC:mah, ISBN:0815316194];GO:0015171//amino acid transmembrane transporter activity`molecular_function`Enables the transfer of amino acids from one side of a membrane to the other. Amino acids are organic molecules that contain an amino group and a…	K13946//AUX1, LAX`auxin influx carrier (AUX1 LAX family)	XP_022151468.1//auxin transporter-like protein 2`[Momordica charantia]	PF01490.23//Aa_trans`Transmembrane amino acid transporter protein	-
Moc01g20150.1	R1	S1	364.355	378.698	371.527	-0.0550841	0.883807	0.934918	No Significant Difference	GO:0032544//plastid translation`biological_process`The chemical reactions and pathways resulting in the formation of a protein in a plastid. This is a ribosome-mediated process in which the information in messenger RNA (mRNA) is used to specify the sequence of amino acids in the protein; the plastid has its own ribosomes and transfer RNAs, and uses a genetic code that differs from the nuclear cod…	K19033//PSRP4, RPS31`30S ribosomal protein S31	XP_022151467.1//30S ribosomal protein S31, chloroplastic`[Momordica charantia]	PF17067.10//RPS31`Ribosomal protein S31e	-
Moc01g20160.1	R1	S1	1.14753	1.87802	1.51277	-0.688268	0.73077	0.840026	No Significant Difference	-	-	XP_022950113.1//uncharacterized protein LOC111453292 isoform X2`[Cucurbita moschata]	-	-
Moc01g20170.1	R1	S1	15.8373	14.3032	15.0703	0.130709	0.859856	0.921271	No Significant Difference	GO:0017018//myosin phosphatase activity`molecular_function`Catalysis of the reaction: phosphomyosin + H2O = myosin + phosphate. [EC:3.1.3.16];GO:0005634//nucleus`cellular_component`A membrane-bounded organelle of eukaryotic cells in which chromosomes are housed and replicated. In most cells, the nucleus contains all of the cell's chromosomes except the organellar chromosomes, and is the site of R…	-	XP_022151519.1//RNA polymerase II C-terminal domain phosphatase-like 2 isoform X1`[Momordica charantia]	-	-
Moc01g20180.1	R1	S1	345.032	248.849	296.941	0.471874	0.0526106	0.141717	No Significant Difference	GO:0017018//myosin phosphatase activity`molecular_function`Catalysis of the reaction: phosphomyosin + H2O = myosin + phosphate. [EC:3.1.3.16];GO:0005634//nucleus`cellular_component`A membrane-bounded organelle of eukaryotic cells in which chromosomes are housed and replicated. In most cells, the nucleus contains all of the cell's chromosomes except the organellar chromosomes, and is the site of R…	K18998//CPL1_2`RNA polymerase II C-terminal domain phosphatase-like 1/2 [EC:3.1.3.16]	XP_022151522.1//RNA polymerase II C-terminal domain phosphatase-like 2 isoform X4`[Momordica charantia];XP_022151520.1//RNA polymerase II C-terminal domain phosphatase-like 2 isoform X2`[Momordica charantia]	PF03031.23//NIF`NLI interacting factor-like phosphatase;PF00035.31//dsrm`Double-stranded RNA binding motif	-
Moc01g20200.1	R1	S1	356.398	207.883	282.141	0.77922	0.0197053	0.0672954	No Significant Difference	GO:0006886//intracellular protein transport`biological_process`The directed movement of proteins in a cell, including the movement of proteins between specific compartments or structures within a cell, such as organelles of a eukaryotic cell. [GOC:mah];GO:0032050//clathrin heavy chain binding`molecular_function`Binding to a clathrin heavy chain. [GOC:mah];GO:0072583//clathrin-dependent endocytosi…	K04645//CLTB, LCB`clathrin light chain B	XP_022151477.1//clathrin light chain 2-like`[Momordica charantia]	PF01086.22//Clathrin_lg_ch`Clathrin light chain	-
Moc01g20210.1	R1	S1	6.39726	7.12363	6.76044	-0.131961	0.90301	0.945917	No Significant Difference	GO:0016310//phosphorylation`biological_process`The process of introducing a phosphate group into a molecule, usually with the formation of a phosphoric ester, a phosphoric anhydride or a phosphoric amide. [ISBN:0198506732];GO:0016301//kinase activity`molecular_function`Catalysis of the transfer of a phosphate group, usually from ATP, to a substrate molecule. [ISBN:0198506732];GO:0043622//cortical…	-	XP_022151481.1//probable serine/threonine-protein kinase nek3`[Momordica charantia]	-	-
Moc01g20220.1	R1	S1	62.6688	38.4165	50.5426	0.70833	0.0490599	0.13414	No Significant Difference	-	-	XP_022151597.1//protein yippee-like`[Momordica charantia]	PF03226.20//Yippee-Mis18`Yippee zinc-binding/DNA-binding /Mis18, centromere assembly	-
Moc01g20230.1	R1	S1	10968.3	30116.5	20542.4	-1.45718	0.00030992	0.00234361	Down	GO:0009535//chloroplast thylakoid membrane`cellular_component`The pigmented membrane of a chloroplast thylakoid. An example of this component is found in Arabidopsis thaliana. [GOC:lr, GOC:mtg_sensu];GO:0009941//chloroplast envelope`cellular_component`The double lipid bilayer enclosing the chloroplast and separating its contents from the rest of the cytoplasm; includes the intermembrane space. [G…	K08915//LHCB4`light-harvesting complex II chlorophyll a/b binding protein 4	XP_022151483.1//chlorophyll a-b binding protein CP29.1, chloroplastic`[Momordica charantia]	PF00504.26//Chloroa_b-bind`Chlorophyll A-B binding protein	-
Moc01g20240.1	R1	S1	976.461	788.922	882.691	0.307678	0.325571	0.506139	No Significant Difference	GO:0005737//cytoplasm`cellular_component`The contents of a cell excluding the plasma membrane and nucleus, but including other subcellular structures. [ISBN:0198547684];GO:0004674//protein serine/threonine kinase activity`molecular_function`Catalysis of the reactions: ATP + protein serine = ADP + protein serine phosphate, and ATP + protein threonine = ADP + protein threonine phosphate. [GOC:bf, M…	K27414//ASK2_8`shaggy-related protein kinase [EC:2.7.11.1]	XP_022151518.1//shaggy-related protein kinase kappa isoform X2`[Momordica charantia]	PF00069.30//Pkinase`Protein kinase domain;PF07714.22//PK_Tyr_Ser-Thr`Protein tyrosine and serine/threonine kinase	-
Moc01g20250.1	R1	S1	11.2174	22.0569	16.6372	-0.968481	0.145349	0.293839	No Significant Difference	-	-	-	-	-
Moc01g20260.1	R1	S1	256.066	269.937	263.002	-0.0785596	0.797624	0.884372	No Significant Difference	GO:0043161//proteasome-mediated ubiquitin-dependent protein catabolic process`biological_process`The chemical reactions and pathways resulting in the breakdown of a protein or peptide by hydrolysis of its peptide bonds, initiated by the covalent attachment of ubiquitin, and mediated by the proteasome. [GOC:go_curators];GO:0005838//proteasome regulatory particle`cellular_component`A multisubunit c…	K03038//PSMD7, RPN8`26S proteasome regulatory subunit N8	XP_022151482.1//26S proteasome non-ATPase regulatory subunit 7 homolog A`[Momordica charantia]	PF01398.26//JAB`JAB1/Mov34/MPN/PAD-1 ubiquitin protease;PF13012.11//MitMem_reg`Maintenance of mitochondrial structure and function	-
Moc01g20270.1	R1	S1	7.85607	20.2557	14.0559	-1.37849	0.0445131	0.12483	No Significant Difference	-	-	KGN54361.1//hypothetical protein Csa_017994`[Cucumis sativus]	-	-
Moc01g20280.1	R1	S1	37.7345	12.4878	25.1112	1.60582	0.0826374	0.196624	No Significant Difference	GO:0016746//acyltransferase activity`molecular_function`Catalysis of the transfer of an acyl group from one compound (donor) to another (acceptor). [EC:2.3.-.-]	K19747//DCR`BAHD acyltransferase [EC:2.3.1.-]	XP_038880895.1//BAHD acyltransferase DCR-like`[Benincasa hispida]	PF02458.20//Transferase`Transferase family	-
Moc01g20290.1	R1	S1	1349.93	1139.33	1244.63	0.244185	0.521317	0.684853	No Significant Difference	GO:0005634//nucleus`cellular_component`A membrane-bounded organelle of eukaryotic cells in which chromosomes are housed and replicated. In most cells, the nucleus contains all of the cell's chromosomes except the organellar chromosomes, and is the site of RNA synthesis and processing. In some species, or in specialized cell types, RNA metabolism or DNA replication may be absent. [GOC:go_curators]…	K09522//DNAJC2`DnaJ homolog subfamily C member 2	XP_022151479.1//transcription factor DIVARICATA-like`[Momordica charantia]	PF00249.36//Myb_DNA-binding`Myb-like DNA-binding domain	MYB//http://planttfdb.gao-lab.org/family.php?fam=MYB;MYB_related//http://planttfdb.gao-lab.org/family.php?fam=MYB_related
Moc01g20300.1	R1	S1	7.33745	18.4292	12.8833	-1.33876	0.0771837	0.187137	No Significant Difference	GO:0048046//apoplast`cellular_component`The cell membranes and intracellular regions in a plant are connected through plasmodesmata, and plants may be described as having two major compartments: the living symplast and the non-living apoplast. The apoplast is external to the plasma membrane and includes cell walls, intercellular spaces and the lumen of dead structures such as xylem vessels. Water…	K05909//E1.10.3.2`laccase [EC:1.10.3.2]	XP_022151553.1//laccase-4-like`[Momordica charantia]	PF07732.20//Cu-oxidase_3`Multicopper oxidase;PF00394.27//Cu-oxidase`Multicopper oxidase;PF07731.19//Cu-oxidase_2`Multicopper oxidase	-
Moc01g20310.1	R1	S1	239.098	493.434	366.266	-1.04527	0.000580428	0.00395323	Down	GO:0016020//membrane`cellular_component`A lipid bilayer along with all the proteins and protein complexes embedded in it and attached to it. [GOC:dos, GOC:mah, ISBN:0815316194];GO:0009507//chloroplast`cellular_component`A chlorophyll-containing plastid with thylakoids organized into grana and frets, or stroma thylakoids, and embedded in a stroma. [ISBN:0471245208]	-	XP_022151554.1//uncharacterized protein LOC111019467`[Momordica charantia]	-	-
Moc01g20320.1	R1	S1	29.3207	18.5098	23.9152	0.654043	0.196866	0.360708	No Significant Difference	-	K17710//PTCD1`pentatricopeptide repeat domain-containing protein 1	XP_022151549.1//pentatricopeptide repeat-containing protein At3g09060`[Momordica charantia]	PF13041.11//PPR_2`PPR repeat family;PF17177.9//PPR_long`Pentacotripeptide-repeat region of PRORP;PF12854.12//PPR_1`PPR repeat;PF13812.11//PPR_3`Pentatricopeptide repeat domain;PF01535.25//PPR`PPR repeat	-
Moc01g20330.1	R1	S1	13.8972	75.8768	44.887	-2.44402	2.29329e-05	0.000261246	Down	GO:0005886//plasma membrane`cellular_component`The membrane surrounding a cell that separates the cell from its external environment. It consists of a phospholipid bilayer and associated proteins. [ISBN:0716731363]	-	XP_008449150.2//protein OCTOPUS`[Cucumis melo]	PF05340.17//DUF740`Protein of unknown function (DUF740)	-
Moc01g20340.1	R1	S1	172.652	308.508	240.58	-0.835285	0.02553	0.0818143	No Significant Difference	GO:0016310//phosphorylation`biological_process`The process of introducing a phosphate group into a molecule, usually with the formation of a phosphoric ester, a phosphoric anhydride or a phosphoric amide. [ISBN:0198506732];GO:0072686//mitotic spindle`cellular_component`A spindle that forms as part of mitosis. Mitotic and meiotic spindles contain distinctive complements of proteins associated with…	K21763//MAPKBP1`mitogen-activated protein kinase binding protein 1	XP_022151492.1//mitogen-activated protein kinase-binding protein 1 isoform X1`[Momordica charantia];XP_022151493.1//mitogen-activated protein kinase-binding protein 1 isoform X2`[Momordica charantia]	PF00400.37//WD40`WD domain, G-beta repeat	-
Moc01g20350.1	R1	S1	607.831	587.341	597.586	0.0497551	0.800308	0.885903	No Significant Difference	GO:0016020//membrane`cellular_component`A lipid bilayer along with all the proteins and protein complexes embedded in it and attached to it. [GOC:dos, GOC:mah, ISBN:0815316194]	K00142//AASDH`acyl-CoA synthetase [EC:6.2.1.-];K17257//ITFG1`integrin alpha FG-GAP repeat containing protein 1	XP_022151497.1//protein DEFECTIVE IN EXINE FORMATION 1 isoform X1`[Momordica charantia];XP_022151498.1//protein DEFECTIVE IN EXINE FORMATION 1 isoform X2`[Momordica charantia]	PF13517.11//FG-GAP_3`FG-GAP-like repeat	-
Moc01g20360.1	R1	S1	1168.63	1277.88	1223.25	-0.129006	0.578592	0.729077	No Significant Difference	GO:0006310//DNA recombination`biological_process`Any process in which a new genotype is formed by reassortment of genes resulting in gene combinations different from those that were present in the parents. In eukaryotes genetic recombination can occur by chromosome assortment, intrachromosomal recombination, or nonreciprocal interchromosomal recombination. Interchromosomal recombination occurs by…	K13917//RNGTT`mRNA-capping enzyme [EC:2.7.7.50 3.6.1.74]	XP_022151499.1//mRNA-capping enzyme isoform X1`[Momordica charantia];XP_022151502.1//mRNA-capping enzyme isoform X2`[Momordica charantia]	PF00782.25//DSPc`Dual specificity phosphatase, catalytic domain;PF01331.24//mRNA_cap_enzyme`mRNA capping enzyme, catalytic domain;PF03919.20//mRNA_cap_C`mRNA capping enzyme, C-terminal domain	-
Moc01g20370.1	R1	S1	320.44	253.099	286.769	0.338772	0.26061	0.437241	No Significant Difference	GO:0006633//fatty acid biosynthetic process`biological_process`The chemical reactions and pathways resulting in the formation of a fatty acid, any of the aliphatic monocarboxylic acids that can be liberated by hydrolysis from naturally occurring fats and oils. Fatty acids are predominantly straight-chain acids of 4 to 24 carbon atoms, which may be saturated or unsaturated; branched fatty acids an…	K01962//accA`acetyl-CoA carboxylase carboxyl transferase subunit alpha [EC:6.4.1.2 2.1.3.15]	XP_022151490.1//acetyl-coenzyme A carboxylase carboxyl transferase subunit alpha, chloroplastic`[Momordica charantia]	PF03255.19//ACCA`Acetyl co-enzyme A carboxylase carboxyltransferase-like	-
Moc01g20380.1	R1	S1	480.091	465.449	472.77	0.0432784	0.904559	0.946661	No Significant Difference	GO:0017077//oxidative phosphorylation uncoupler activity`molecular_function`Enables the transfer of protons from mitochondrial intermembrane space into mitochondrial matrix, dissipating the proton gradient across the mitochondrial inner membrane established by the electron transport chain during the oxidative phosphorylation (proton leak). Proton leak uncouples the processes of electron transport…	K15103//UCP2_3, SLC25A8_9`solute carrier family 25 (mitochondrial uncoupling protein), member 8/9	XP_022151568.1//mitochondrial uncoupling protein 1`[Momordica charantia]	PF00153.32//Mito_carr`Mitochondrial carrier protein	-
Moc01g20390.1	R1	S1	363.832	277.306	320.569	0.390964	0.1483	0.297744	No Significant Difference	-	K08654//PCSK5`proprotein convertase subtilisin/kexin type 5 [EC:3.4.21.-]	XP_022151540.1//protein SSUH2 homolog`[Momordica charantia]	-	-
Moc01g20400.1	R1	S1	649.223	682.594	665.909	-0.0727417	0.830792	0.904074	No Significant Difference	GO:0005737//cytoplasm`cellular_component`The contents of a cell excluding the plasma membrane and nucleus, but including other subcellular structures. [ISBN:0198547684];GO:0005200//structural constituent of cytoskeleton`molecular_function`The action of a molecule that contributes to the structural integrity of a cytoskeletal structure. [GOC:mah];GO:0000278//mitotic cell cycle`biological_process`P…	K07375//TUBB`tubulin beta	XP_022151524.1//tubulin beta chain-like`[Momordica charantia]	PF00091.30//Tubulin`Tubulin/FtsZ family, GTPase domain;PF03953.22//Tubulin_C`Tubulin C-terminal domain	-
Moc01g20410.1	R1	S1	166.494	289.115	227.804	-0.797599	0.0103714	0.0407664	No Significant Difference	GO:0016310//phosphorylation`biological_process`The process of introducing a phosphate group into a molecule, usually with the formation of a phosphoric ester, a phosphoric anhydride or a phosphoric amide. [ISBN:0198506732];GO:0016020//membrane`cellular_component`A lipid bilayer along with all the proteins and protein complexes embedded in it and attached to it. [GOC:dos, GOC:mah, ISBN:0815316194]…	-	XP_022151590.1//L-type lectin-domain containing receptor kinase S.4-like`[Momordica charantia]	PF00139.25//Lectin_legB`Legume lectin domain	-
Moc01g20420.1	R1	S1	48.0263	131.909	89.9677	-1.45466	1.65821e-05	0.000200065	Down	GO:0140673//transcription elongation-coupled chromatin remodeling`biological_process`A chromatin remodeling process that reestablishes the chromatin structure following the passage of RNA polymerase II during transcription elongation, thus preventing cryptic transcription initiation. [PMID:22922743, PMID:28053344]	-	XP_022151589.1//uncharacterized protein LOC111019492`[Momordica charantia]	PF02357.24//NusG`Transcription termination factor nusG	-
Moc01g20430.1	R1	S1	237.272	328.686	282.979	-0.469763	0.0796983	0.191427	No Significant Difference	GO:0042132//fructose 1,6-bisphosphate 1-phosphatase activity`molecular_function`Catalysis of the reaction: D-fructose 1,6-bisphosphate + H2O = D-fructose 6-phosphate + phosphate. [EC:3.1.3.11];GO:0005829//cytosol`cellular_component`The part of the cytoplasm that does not contain organelles but which does contain other particulate matter, such as protein complexes. [GOC:hjd, GOC:jl];GO:0030388//fr…	K03841//FBP, fbp`fructose-1,6-bisphosphatase I [EC:3.1.3.11]	XP_022151486.1//fructose-1,6-bisphosphatase 1, chloroplastic-like`[Momordica charantia]	PF00316.25//FBPase`Fructose-1-6-bisphosphatase, N-terminal domain;PF18913.5//FBPase_C`Fructose-1-6-bisphosphatase, C-terminal domain	-
Moc01g20440.1	R1	S1	2424	3976.83	3200.41	-0.714057	0.00395715	0.0189951	No Significant Difference	GO:0042132//fructose 1,6-bisphosphate 1-phosphatase activity`molecular_function`Catalysis of the reaction: D-fructose 1,6-bisphosphate + H2O = D-fructose 6-phosphate + phosphate. [EC:3.1.3.11];GO:0005829//cytosol`cellular_component`The part of the cytoplasm that does not contain organelles but which does contain other particulate matter, such as protein complexes. [GOC:hjd, GOC:jl];GO:0030388//fr…	K03841//FBP, fbp`fructose-1,6-bisphosphatase I [EC:3.1.3.11]	XP_022151478.1//fructose-1,6-bisphosphatase, chloroplastic`[Momordica charantia]	PF00316.25//FBPase`Fructose-1-6-bisphosphatase, N-terminal domain;PF18913.5//FBPase_C`Fructose-1-6-bisphosphatase, C-terminal domain	-
Moc01g20450.1	R1	S1	0	0.273545	0.136772	-0.396401	0.922611	1	No Significant Difference	GO:0048046//apoplast`cellular_component`The cell membranes and intracellular regions in a plant are connected through plasmodesmata, and plants may be described as having two major compartments: the living symplast and the non-living apoplast. The apoplast is external to the plasma membrane and includes cell walls, intercellular spaces and the lumen of dead structures such as xylem vessels. Water…	K05909//E1.10.3.2`laccase [EC:1.10.3.2]	XP_022151516.1//LOW QUALITY PROTEIN: laccase-7`[Momordica charantia]	PF07731.19//Cu-oxidase_2`Multicopper oxidase	-
Moc01g20480.1	R1	S1	57.8304	16.3893	37.1098	1.81134	0.00258238	0.0133488	Up	GO:0005634//nucleus`cellular_component`A membrane-bounded organelle of eukaryotic cells in which chromosomes are housed and replicated. In most cells, the nucleus contains all of the cell's chromosomes except the organellar chromosomes, and is the site of RNA synthesis and processing. In some species, or in specialized cell types, RNA metabolism or DNA replication may be absent. [GOC:go_curators]…	K09422//MYBP`transcription factor MYB, plant	XP_022151564.1//transcription factor MYB1`[Momordica charantia]	PF00249.36//Myb_DNA-binding`Myb-like DNA-binding domain;PF13921.11//Myb_DNA-bind_6`Myb-like DNA-binding domain;PF12906.12//RINGv`RING-variant domain	MYB//http://planttfdb.gao-lab.org/family.php?fam=MYB;MYB_related//http://planttfdb.gao-lab.org/family.php?fam=MYB_related
Moc01g20490.1	R1	S1	86.9086	121.598	104.253	-0.484467	0.257127	0.433335	No Significant Difference	GO:0016310//phosphorylation`biological_process`The process of introducing a phosphate group into a molecule, usually with the formation of a phosphoric ester, a phosphoric anhydride or a phosphoric amide. [ISBN:0198506732];GO:0004672//protein kinase activity`molecular_function`Catalysis of the phosphorylation of an amino acid residue in a protein, usually according to the reaction: a protein + AT…	K14500//BSK`BR-signaling kinase [EC:2.7.11.1]	XP_022151536.1//probable serine/threonine-protein kinase BSK3`[Momordica charantia]	PF00069.30//Pkinase`Protein kinase domain;PF07714.22//PK_Tyr_Ser-Thr`Protein tyrosine and serine/threonine kinase	-
Moc01g20500.1	R1	S1	688.196	753.766	720.981	-0.130824	0.820832	0.89783	No Significant Difference	GO:0005802//trans-Golgi network`cellular_component`The network of interconnected tubular and cisternal structures located within the Golgi apparatus on the side distal to the endoplasmic reticulum, from which secretory vesicles emerge. The trans-Golgi network is important in the later stages of protein secretion where it is thought to play a key role in the sorting and targeting of secreted prote…	K22697//SAMD8`phosphatidylethanolamine phospholipase C [EC:3.1.4.62]	XP_022151533.1//phosphatidylinositol:ceramide inositolphosphotransferase 2-like`[Momordica charantia]	PF14360.11//PAP2_C`PAP2 superfamily C-terminal	-
Moc01g20510.1	R1	S1	2791.84	893.123	1842.48	1.64459	0.00354091	0.0174047	Up	GO:0008194//UDP-glycosyltransferase activity`molecular_function`Catalysis of the transfer of a glycosyl group from a UDP-sugar to a small hydrophobic molecule. [InterPro:IPR004224, PMID:11846783]	K23452//UGT85A`UDP-glucosyltransferase 85A [EC:2.4.1.-]	XP_022151474.1//7-deoxyloganetic acid glucosyltransferase-like`[Momordica charantia]	-	-
Moc01g20520.1	R1	S1	9.21486	10.1346	9.67473	-0.141672	0.85405	0.918046	No Significant Difference	GO:0008194//UDP-glycosyltransferase activity`molecular_function`Catalysis of the transfer of a glycosyl group from a UDP-sugar to a small hydrophobic molecule. [InterPro:IPR004224, PMID:11846783]	K23452//UGT85A`UDP-glucosyltransferase 85A [EC:2.4.1.-]	XP_022151546.1//7-deoxyloganetic acid glucosyltransferase-like`[Momordica charantia]	-	-
Moc01g20540.1	R1	S1	13.1585	47.2781	30.2183	-1.84264	0.000985855	0.00617125	Down	-	-	XP_022151566.1//uncharacterized protein LOC111019479`[Momordica charantia]	-	-
Moc01g20550.1	R1	S1	488.626	354.231	421.429	0.463808	0.0838601	0.198964	No Significant Difference	GO:0005829//cytosol`cellular_component`The part of the cytoplasm that does not contain organelles but which does contain other particulate matter, such as protein complexes. [GOC:hjd, GOC:jl];GO:0003755//peptidyl-prolyl cis-trans isomerase activity`molecular_function`Catalysis of the reaction: peptidyl-proline (omega=180) = peptidyl-proline (omega=0). [EC:5.2.1.8];GO:0005634//nucleus`cellular_com…	K09571//FKBP4_5`FK506-binding protein 4/5 [EC:5.2.1.8]	XP_022151525.1//peptidyl-prolyl cis-trans isomerase PASTICCINO1 isoform X1`[Momordica charantia];XP_022151529.1//peptidyl-prolyl cis-trans isomerase PASTICCINO1 isoform X2`[Momordica charantia];XP_022151530.1//peptidyl-prolyl cis-trans isomerase PASTICCINO1 isoform X3`[Momordica charantia]	PF00254.33//FKBP_C`FKBP-type peptidyl-prolyl cis-trans isomerase	-
Moc01g20560.1	R1	S1	16.4184	73.857	45.1377	-2.16714	2.64581e-06	3.90947e-05	Down	GO:0005375//copper ion transmembrane transporter activity`molecular_function`Enables the transfer of copper (Cu) ions from one side of a membrane to the other. [GOC:ai];GO:0005886//plasma membrane`cellular_component`The membrane surrounding a cell that separates the cell from its external environment. It consists of a phospholipid bilayer and associated proteins. [ISBN:0716731363]	K14686//SLC31A1, CTR1`solute carrier family 31 (copper transporter), member 1	XP_022151475.1//copper transporter 6-like`[Momordica charantia]	-	-
Moc01g20570.1	R1	S1	1.99379	0.8016	1.39769	1.30835	0.537975	0.697679	No Significant Difference	GO:0005375//copper ion transmembrane transporter activity`molecular_function`Enables the transfer of copper (Cu) ions from one side of a membrane to the other. [GOC:ai];GO:0005886//plasma membrane`cellular_component`The membrane surrounding a cell that separates the cell from its external environment. It consists of a phospholipid bilayer and associated proteins. [ISBN:0716731363]	-	XP_022151475.1//copper transporter 6-like`[Momordica charantia]	-	-
Moc01g20580.1	R1	S1	423.387	205.185	314.286	1.04497	0.0880109	0.206025	No Significant Difference	GO:0051259//protein complex oligomerization`biological_process`The process of creating protein oligomers, compounds composed of a small number, usually between three and ten, of component monomers; protein oligomers may be composed of different or identical monomers. Oligomers may be formed by the polymerization of a number of monomers or the depolymerization of a large protein polymer. [GOC:ai, …	K13993//HSP20`HSP20 family protein	XP_022151476.1//class I heat shock protein-like`[Momordica charantia]	PF00011.26//HSP20`Hsp20/alpha crystallin family	-
Moc01g20590.1	R1	S1	539.701	49.1013	294.401	3.45924	2.56723e-19	4.30135e-17	Up	GO:0008194//UDP-glycosyltransferase activity`molecular_function`Catalysis of the transfer of a glycosyl group from a UDP-sugar to a small hydrophobic molecule. [InterPro:IPR004224, PMID:11846783]	K23452//UGT85A`UDP-glucosyltransferase 85A [EC:2.4.1.-]	XP_022151514.1//7-deoxyloganetic acid glucosyltransferase-like`[Momordica charantia];XP_022151489.1//7-deoxyloganetic acid glucosyltransferase-like isoform X2`[Momordica charantia]	-	-
Moc01g20600.1	R1	S1	100.23	36.5808	68.4055	1.46116	0.00454906	0.0211565	Up	GO:0005737//cytoplasm`cellular_component`The contents of a cell excluding the plasma membrane and nucleus, but including other subcellular structures. [ISBN:0198547684];GO:0042221//response to chemical`biological_process`Any process that results in a change in state or activity of a cell or an organism (in terms of movement, secretion, enzyme production, gene expression, etc.) as a result of a ch…	K00799//GST, gst`glutathione S-transferase [EC:2.5.1.18]	XP_022151543.1//probable glutathione S-transferase`[Momordica charantia]	PF00043.30//GST_C`Glutathione S-transferase, C-terminal domain;PF13410.11//GST_C_2`Glutathione S-transferase, C-terminal domain;PF02798.25//GST_N`Glutathione S-transferase, N-terminal domain;PF13417.11//GST_N_3`Glutathione S-transferase, N-terminal domain;PF13409.11//GST_N_2`Glutathione S-transferase, N-terminal domain	-
Moc01g20610.1	R1	S1	4.69988	15.6119	10.1559	-1.71597	0.0331211	0.0998043	No Significant Difference	GO:0005737//cytoplasm`cellular_component`The contents of a cell excluding the plasma membrane and nucleus, but including other subcellular structures. [ISBN:0198547684];GO:0042221//response to chemical`biological_process`Any process that results in a change in state or activity of a cell or an organism (in terms of movement, secretion, enzyme production, gene expression, etc.) as a result of a ch…	K00799//GST, gst`glutathione S-transferase [EC:2.5.1.18]	XP_022151545.1//probable glutathione S-transferase`[Momordica charantia]	PF02798.25//GST_N`Glutathione S-transferase, N-terminal domain;PF13417.11//GST_N_3`Glutathione S-transferase, N-terminal domain;PF13409.11//GST_N_2`Glutathione S-transferase, N-terminal domain;PF00043.30//GST_C`Glutathione S-transferase, C-terminal domain;PF13410.11//GST_C_2`Glutathione S-transferase, C-terminal domain	-
Moc01g20660.1	R1	S1	66.8564	198.594	132.725	-1.57688	5.26759e-06	7.2342e-05	Down	GO:0005085//guanyl-nucleotide exchange factor activity`molecular_function`Stimulates the exchange of GDP to GTP on a signaling GTPase, changing its conformation to its active form. Guanine nucleotide exchange factors (GEFs) act by stimulating the release of guanosine diphosphate (GDP) to allow binding of guanosine triphosphate (GTP), which is more abundant in the cell under normal cellular physio…	-	XP_022151538.1//rop guanine nucleotide exchange factor 7-like`[Momordica charantia]	PF03759.18//PRONE`PRONE (Plant-specific Rop nucleotide exchanger)	-
Moc01g20670.1	R1	S1	10.9535	9.97652	10.465	0.127758	0.863504	0.922873	No Significant Difference	-	-	XP_022151567.1//uncharacterized protein LOC111019480`[Momordica charantia]	-	-
Moc01g20690.1	R1	S1	0	0.881557	0.440779	-1.97184	0.621096	1	No Significant Difference	-	-	TYK28080.1//movement protein`[Cucumis melo var. makuwa]	PF01107.23//MP`Viral movement protein (MP)	-
Moc01g20700.1	R1	S1	0	0.273545	0.136772	-0.396401	0.922611	1	No Significant Difference	GO:0008270//zinc ion binding`molecular_function`Binding to a zinc ion (Zn). [GOC:ai];GO:0003676//nucleic acid binding`molecular_function`Binding to a nucleic acid. [GOC:jl]	-	XP_022151716.1//uncharacterized protein LOC111019629`[Momordica charantia]	-	-
Moc01g20710.1	R1	S1	0	1.44895	0.724477	-2.69133	0.427095	1	No Significant Difference	-	-	TYK28077.1//polyprotein`[Cucumis melo var. makuwa]	-	-
Moc01g20720.1	R1	S1	533.21	392.896	463.053	0.439494	0.117285	0.252147	No Significant Difference	GO:0000502//proteasome complex`cellular_component`A large multisubunit complex which catalyzes protein degradation, found in eukaryotes, archaea and some bacteria. In eukaryotes, this complex consists of the barrel shaped proteasome core complex and one or two associated proteins or complexes that act in regulating entry into or exit from the core. [GOC:rb, Wikipedia:Proteasome];GO:0070628//prote…	K06700//PSMF1`proteasome inhibitor subunit 1 (PI31)	XP_022151563.1//probable proteasome inhibitor`[Momordica charantia]	PF11566.13//PI31_Prot_N`PI31 proteasome regulator N-terminal	-
Moc01g20740.1	R1	S1	0	0.528055	0.264028	-1.24821	0.757461	1	No Significant Difference	-	-	XP_022157020.1//uncharacterized protein LOC111023847`[Momordica charantia]	PF09331.16//DUF1985`Domain of unknown function (DUF1985);PF02902.24//Peptidase_C48`Ulp1 protease family, C-terminal catalytic domain	-
Moc01g20760.1	R1	S1	2.74124	2.40735	2.57429	0.193889	0.883648	0.934834	No Significant Difference	GO:0016020//membrane`cellular_component`A lipid bilayer along with all the proteins and protein complexes embedded in it and attached to it. [GOC:dos, GOC:mah, ISBN:0815316194]	-	XP_022151558.1//uncharacterized protein LOC111019472`[Momordica charantia]	-	-
Moc01g20770.1	R1	S1	122.532	57.5407	90.0363	1.0864	0.00242167	0.0126999	Up	-	-	XP_022151570.1//uncharacterized protein LOC111019483`[Momordica charantia]	-	-
Moc01g20780.1	R1	S1	44.8377	15.8644	30.351	1.50437	0.00522569	0.023658	Up	GO:0071916//dipeptide transmembrane transporter activity`molecular_function`Enables the transfer of a dipeptide from one side of a membrane to the other. A dipeptide is a combination of two amino acids linked together by a peptide (-CO-NH-) bond. [GOC:mah];GO:0016020//membrane`cellular_component`A lipid bilayer along with all the proteins and protein complexes embedded in it and attached to it. […	K26562//NPF5, NRT1, NAET`MFS transporter, POT/PTR family, peptide/nitrate/nicotianamine transporter	XP_022151485.1//protein NRT1/ PTR FAMILY 5.6-like`[Momordica charantia]	PF07690.21//MFS_1`Major Facilitator Superfamily;PF00854.26//PTR2`POT family	-
Moc01g20790.1	R1	S1	18.3173	57.733	38.0251	-1.66302	0.000705046	0.00463329	Down	GO:0016020//membrane`cellular_component`A lipid bilayer along with all the proteins and protein complexes embedded in it and attached to it. [GOC:dos, GOC:mah, ISBN:0815316194];GO:0043231//intracellular membrane-bounded organelle`cellular_component`Organized structure of distinctive morphology and function, bounded by a single or double lipid bilayer membrane and occurring within the cell. Includ…	K14684//SLC25A23S`solute carrier family 25 (mitochondrial phosphate transporter), member 23/24/25/41	XP_022151595.1//mitochondrial substrate carrier family protein B-like`[Momordica charantia];XP_022151511.1//BEL1-like homeodomain protein 9, partial`[Momordica charantia]	PF07526.16//POX`Associated with HOX;PF05920.16//Homeobox_KN`Homeobox KN domain;PF00046.34//Homeodomain`Homeodomain;PF00153.32//Mito_carr`Mitochondrial carrier protein	HB-other//http://planttfdb.gao-lab.org/family.php?fam=HB-other;TALE//http://planttfdb.gao-lab.org/family.php?fam=TALE;HB-PHD//http://planttfdb.gao-lab.org/family.php?fam=HB-PHD;HD-ZIP//http://planttfdb.gao-lab.org/family.php?fam=HD-ZIP
Moc01g20800.1	R1	S1	235.987	35.2064	135.597	2.74006	4.27738e-09	1.31867e-07	Up	GO:0019773//proteasome core complex, alpha-subunit complex`cellular_component`The proteasome core subcomplex that constitutes the two outer rings of the proteasome core complex. An example of this component is found in Mus musculus. [GOC:jl, GOC:mtg_sensu, GOC:rb, PMID:10854779];GO:0005829//cytosol`cellular_component`The part of the cytoplasm that does not contain organelles but which does contai…	K02728//PSMA4`20S proteasome subunit alpha 3 [EC:3.4.25.1]	KAG6603627.1//Proteasome subunit alpha type-4, partial`[Cucurbita argyrosperma subsp. sororia]	PF10584.14//Proteasome_A_N`Proteasome subunit A N-terminal signature;PF00227.31//Proteasome`Proteasome subunit	-
Moc01g20860.1	R1	S1	263.579	141.058	202.319	0.900303	0.000305636	0.00232213	No Significant Difference	GO:0006223//uracil salvage`biological_process`Any process that generates uracil, 2,4-dioxopyrimidine, from derivatives of it without de novo synthesis. [GOC:jl];GO:0044206//UMP salvage`biological_process`Any process which produces UMP, uridine monophosphate, from derivatives of it (e.g. cytidine, uridine, cytosine) without de novo synthesis. [GOC:ecd, PMID:15096496];GO:0004845//uracil phosphoribo…	K00761//upp, UPRT`uracil phosphoribosyltransferase [EC:2.4.2.9]	XP_022151469.1//uracil phosphoribosyltransferase`[Momordica charantia]	PF14681.11//UPRTase`Uracil phosphoribosyltransferase;PF00156.32//Pribosyltran`Phosphoribosyl transferase domain	-
Moc01g20870.1	R1	S1	43.7771	50.2116	46.9943	-0.194933	0.767307	0.864488	No Significant Difference	-	K00901//dgkA, DGK`diacylglycerol kinase (ATP) [EC:2.7.1.107]	XP_038883076.1//diacylglycerol kinase theta-like`[Benincasa hispida]	PF03107.21//C1_2`C1 domain	-
Moc01g20880.1	R1	S1	18.9774	20.1465	19.5619	-0.0762063	0.920319	0.955477	No Significant Difference	-	K00901//dgkA, DGK`diacylglycerol kinase (ATP) [EC:2.7.1.107]	XP_022151548.1//uncharacterized protein LOC111019463`[Momordica charantia]	PF03107.21//C1_2`C1 domain	-
Moc01g20900.1	R1	S1	0.373725	0.293852	0.333789	0.565379	0.8898	1	No Significant Difference	-	K18551//SDT1`pyrimidine and pyridine-specific 5'-nucleotidase [EC:3.1.3.-]	XP_022143824.1//uncharacterized protein LOC111013642`[Momordica charantia]	-	-
Moc01g20960.1	R1	S1	784.315	608.837	696.576	0.365472	0.20443	0.370377	No Significant Difference	GO:0004032//aldose reductase (NADPH) activity`molecular_function`Catalysis of the reaction: an alditol + NADP+ = an aldose + NADPH + H+. [EC:1.1.1.21];GO:0005829//cytosol`cellular_component`The part of the cytoplasm that does not contain organelles but which does contain other particulate matter, such as protein complexes. [GOC:hjd, GOC:jl]	K00002//AKR1A1, adh`alcohol dehydrogenase (NADP+) [EC:1.1.1.2]	WJZ93377.1//hypothetical protein VitviT2T_012322`[Vitis vinifera];XP_022143954.1//NADPH-dependent aldo-keto reductase, chloroplastic-like`[Momordica charantia]	PF00248.26//Aldo_ket_red`Aldo/keto reductase family	-
Moc01g20970.1	R1	S1	7.78362	8.84046	8.31204	-0.195693	0.822189	0.898323	No Significant Difference	GO:0005886//plasma membrane`cellular_component`The membrane surrounding a cell that separates the cell from its external environment. It consists of a phospholipid bilayer and associated proteins. [ISBN:0716731363]	-	TYK23561.1//CASP-like protein 5B2`[Cucumis melo var. makuwa]	PF04535.17//CASP_dom`Casparian strip membrane protein domain	-
Moc01g20980.1	R1	S1	8.78842	8.71161	8.75002	0.0149909	0.986226	0.992823	No Significant Difference	GO:0004674//protein serine/threonine kinase activity`molecular_function`Catalysis of the reactions: ATP + protein serine = ADP + protein serine phosphate, and ATP + protein threonine = ADP + protein threonine phosphate. [GOC:bf, MetaCyc:PROTEIN-KINASE-RXN, PMID:2956925];GO:0016020//membrane`cellular_component`A lipid bilayer along with all the proteins and protein complexes embedded in it and att…	K00924//TMK`receptor protein kinase TMK [EC:2.7.11.1]	XP_022143916.1//wall-associated receptor kinase-like 20`[Momordica charantia]	PF00069.30//Pkinase`Protein kinase domain;PF07714.22//PK_Tyr_Ser-Thr`Protein tyrosine and serine/threonine kinase	-
Moc01g20990.1	R1	S1	5612.45	18929.3	12270.9	-1.75388	4.03281e-06	5.69818e-05	Down	-	K11493//RCC1`regulator of chromosome condensation	XP_022143918.1//ultraviolet-B receptor UVR8-like isoform X1`[Momordica charantia];XP_022143919.1//E3 ubiquitin-protein ligase HERC2-like isoform X2`[Momordica charantia]	PF13540.11//RCC1_2`Regulator of chromosome condensation (RCC1) repeat;PF00415.23//RCC1`Regulator of chromosome condensation (RCC1) repeat	-
Moc01g21010.1	R1	S1	52.6833	32.0022	42.3428	0.723914	0.375899	0.555559	No Significant Difference	GO:0045927//positive regulation of growth`biological_process`Any process that activates or increases the rate or extent of growth, the increase in size or mass of all or part of an organism. [GOC:go_curators]	-	XP_038883935.1//uncharacterized protein LOC120074765`[Benincasa hispida]	PF11961.13//DUF3475`Domain of unknown function (DUF3475);PF05003.17//DUF668`Protein of unknown function (DUF668)	-
Moc01g21020.1	R1	S1	5.31122	17.0253	11.1683	-1.65046	0.0644344	0.164331	No Significant Difference	GO:0016310//phosphorylation`biological_process`The process of introducing a phosphate group into a molecule, usually with the formation of a phosphoric ester, a phosphoric anhydride or a phosphoric amide. [ISBN:0198506732];GO:0030246//carbohydrate binding`molecular_function`Binding to a carbohydrate, which includes monosaccharides, oligosaccharides and polysaccharides as well as substances derive…	K00924//TMK`receptor protein kinase TMK [EC:2.7.11.1]	XP_022143917.1//L-type lectin-domain containing receptor kinase S.4-like, partial`[Momordica charantia]	PF00139.25//Lectin_legB`Legume lectin domain;PF00069.30//Pkinase`Protein kinase domain;PF07714.22//PK_Tyr_Ser-Thr`Protein tyrosine and serine/threonine kinase	-
Moc01g21030.1	R1	S1	4.14612	1.62478	2.88545	1.36855	0.355695	0.53585	No Significant Difference	GO:0016310//phosphorylation`biological_process`The process of introducing a phosphate group into a molecule, usually with the formation of a phosphoric ester, a phosphoric anhydride or a phosphoric amide. [ISBN:0198506732];GO:0004672//protein kinase activity`molecular_function`Catalysis of the phosphorylation of an amino acid residue in a protein, usually according to the reaction: a protein + AT…	K13430//PBS1`serine/threonine-protein kinase PBS1 [EC:2.7.11.1]	KAI4354544.1//hypothetical protein L6164_003396`[Bauhinia variegata]	PF00139.25//Lectin_legB`Legume lectin domain;PF00069.30//Pkinase`Protein kinase domain;PF07714.22//PK_Tyr_Ser-Thr`Protein tyrosine and serine/threonine kinase	-
Moc01g21040.1	R1	S1	97.6078	20.8466	59.2272	2.23146	0.000678114	0.00449309	Up	GO:0016310//phosphorylation`biological_process`The process of introducing a phosphate group into a molecule, usually with the formation of a phosphoric ester, a phosphoric anhydride or a phosphoric amide. [ISBN:0198506732];GO:0030246//carbohydrate binding`molecular_function`Binding to a carbohydrate, which includes monosaccharides, oligosaccharides and polysaccharides as well as substances derive…	K13430//PBS1`serine/threonine-protein kinase PBS1 [EC:2.7.11.1]	XP_022143733.1//L-type lectin-domain containing receptor kinase S.4-like`[Momordica charantia]	PF00139.25//Lectin_legB`Legume lectin domain;PF00069.30//Pkinase`Protein kinase domain;PF07714.22//PK_Tyr_Ser-Thr`Protein tyrosine and serine/threonine kinase	-
Moc01g21050.1	R1	S1	0.747451	3.97305	2.36025	-2.34861	0.207694	0.374283	No Significant Difference	-	K09291//TPR, MLP1, MLP2`nucleoprotein TPR	XP_022159063.1//uncharacterized protein LOC111025502, partial`[Momordica charantia]	-	-
Moc01g21060.1	R1	S1	36.6864	26.5098	31.5981	0.474511	0.34837	0.529299	No Significant Difference	GO:0016310//phosphorylation`biological_process`The process of introducing a phosphate group into a molecule, usually with the formation of a phosphoric ester, a phosphoric anhydride or a phosphoric amide. [ISBN:0198506732];GO:0030246//carbohydrate binding`molecular_function`Binding to a carbohydrate, which includes monosaccharides, oligosaccharides and polysaccharides as well as substances derive…	K13416//BAK1`brassinosteroid insensitive 1-associated receptor kinase 1 [EC:2.7.10.1 2.7.11.1]	XP_022931920.1//L-type lectin-domain containing receptor kinase IV.1-like`[Cucurbita moschata]	PF00139.25//Lectin_legB`Legume lectin domain;PF00069.30//Pkinase`Protein kinase domain;PF07714.22//PK_Tyr_Ser-Thr`Protein tyrosine and serine/threonine kinase	-
Moc01g21070.1	R1	S1	243.19	228.522	235.856	0.0888498	0.715519	0.829969	No Significant Difference	GO:0043161//proteasome-mediated ubiquitin-dependent protein catabolic process`biological_process`The chemical reactions and pathways resulting in the breakdown of a protein or peptide by hydrolysis of its peptide bonds, initiated by the covalent attachment of ubiquitin, and mediated by the proteasome. [GOC:go_curators];GO:0007039//protein catabolic process in the vacuole`biological_process`The ch…	K23335//GID4`glucose-induced degradation protein 4	XP_022143888.1//glucose-induced degradation protein 4 homolog isoform X2`[Momordica charantia]	PF09783.14//Vac_ImportDeg`Vacuolar import and degradation protein	-
Moc01g21080.1	R1	S1	9.03482	48.7156	28.8752	-2.41785	9.49479e-05	0.000864461	Down	GO:0006952//defense response`biological_process`Reactions, triggered in response to the presence of a foreign body or the occurrence of an injury, which result in restriction of damage to the organism attacked or prevention/recovery from the infection caused by the attack. [GOC:go_curators];GO:0005576//extracellular region`cellular_component`The space external to the outermost structure of a cell…	K18813//CYCD7`cyclin D7, plant	KAG6603643.1//Thaumatin-like protein, partial`[Cucurbita argyrosperma subsp. sororia];XP_022143810.1//thaumatin-like protein`[Momordica charantia]	PF00134.28//Cyclin_N`Cyclin, N-terminal domain;PF00314.22//Thaumatin`Thaumatin family	-
Moc01g21090.1	R1	S1	790.618	1799.31	1294.96	-1.18659	0.056392	0.148762	No Significant Difference	GO:0000774//adenyl-nucleotide exchange factor activity`molecular_function`Binds to and stimulates the hydrolysis and exchange of adenyl nucleotides by other proteins. [GOC:kd];GO:0005783//endoplasmic reticulum`cellular_component`The irregular network of unit membranes, visible only by electron microscopy, that occurs in the cytoplasm of many eukaryotic cells. The membranes form a complex meshwork…	K09562//HSPBP1, FES1`hsp70-interacting protein	XP_022143808.1//hsp70 nucleotide exchange factor fes1-like`[Momordica charantia]	PF08609.15//Fes1`Nucleotide exchange factor Fes1	-
Moc01g21100.1	R1	S1	1.91255	0	0.956276	3.66925	0.328465	0.508962	No Significant Difference	GO:0005737//cytoplasm`cellular_component`The contents of a cell excluding the plasma membrane and nucleus, but including other subcellular structures. [ISBN:0198547684];GO:0016607//nuclear speck`cellular_component`A discrete extra-nucleolar subnuclear domain, 20-50 in number, in which splicing factors are seen to be localized by immunofluorescence microscopy. [PMID:28977640];GO:0009639//response …	-	XP_022143715.1//uncharacterized protein LOC111013556`[Momordica charantia]	-	-
Moc01g21110.1	R1	S1	0	0.293852	0.146926	-0.396401	0.922611	1	No Significant Difference	GO:0005634//nucleus`cellular_component`A membrane-bounded organelle of eukaryotic cells in which chromosomes are housed and replicated. In most cells, the nucleus contains all of the cell's chromosomes except the organellar chromosomes, and is the site of RNA synthesis and processing. In some species, or in specialized cell types, RNA metabolism or DNA replication may be absent. [GOC:go_curators]…	-	KAA0032664.1//cyclin-dependent protein kinase inhibitor SMR2`[Cucumis melo var. makuwa]	-	-
Moc01g21120.1	R1	S1	4.13247	8.00716	6.06981	-0.971783	0.349757	0.530404	No Significant Difference	GO:0003700//DNA-binding transcription factor activity`molecular_function`A transcription regulator activity that modulates transcription of gene sets via selective and non-covalent binding to a specific double-stranded genomic DNA sequence (sometimes referred to as a motif) within a cis-regulatory region. Regulatory regions include promoters (proximal and distal) and enhancers. Genes are transcri…	K18834//WRKY1`WRKY transcription factor 1	XP_022143903.1//probable WRKY transcription factor 49`[Momordica charantia]	PF03106.20//WRKY`WRKY DNA -binding domain	WRKY//http://planttfdb.gao-lab.org/family.php?fam=WRKY
Moc01g21130.1	R1	S1	1127.61	1211.92	1169.76	-0.104479	0.758508	0.859348	No Significant Difference	GO:0009535//chloroplast thylakoid membrane`cellular_component`The pigmented membrane of a chloroplast thylakoid. An example of this component is found in Arabidopsis thaliana. [GOC:lr, GOC:mtg_sensu];GO:0004176//ATP-dependent peptidase activity`molecular_function`Catalysis of the hydrolysis of peptide bonds, driven by ATP hydrolysis. [GOC:mah];GO:0004222//metalloendopeptidase activity`molecular_f…	K08956//AFG3`AFG3 family protein [EC:3.4.24.-]	XP_022143747.1//ATP-dependent zinc metalloprotease FTSH 10, mitochondrial-like isoform X1`[Momordica charantia];XP_022143751.1//ATP-dependent zinc metalloprotease FTSH 8, mitochondrial-like isoform X4`[Momordica charantia];XP_022143749.1//ATP-dependent zinc metalloprotease FTSH 10, mitochondrial-like isoform X2`[Momordica charantia];XP_022143750.1//ATP-dependent zinc metalloprotease FTSH 10, mito…	PF06480.20//FtsH_ext`FtsH Extracellular;PF00004.34//AAA`ATPase family associated with various cellular activities (AAA);PF17862.6//AAA_lid_3`AAA+ lid domain;PF01434.23//Peptidase_M41`Peptidase family M41	-
Moc01g21140.1	R1	S1	22.0633	37.9452	30.0043	-0.785047	0.226264	0.3961	No Significant Difference	-	K18551//SDT1`pyrimidine and pyridine-specific 5'-nucleotidase [EC:3.1.3.-]	XP_022143824.1//uncharacterized protein LOC111013642`[Momordica charantia]	PF00702.31//Hydrolase`haloacid dehalogenase-like hydrolase	-
Moc01g21150.1	R1	S1	1137.49	682.725	910.106	0.736349	0.00670417	0.0288661	No Significant Difference	GO:0016491//oxidoreductase activity`molecular_function`Catalysis of an oxidation-reduction (redox) reaction, a reversible chemical reaction in which the oxidation state of an atom or atoms within a molecule is altered. One substrate acts as a hydrogen or electron donor and becomes oxidized, while the other acts as hydrogen or electron acceptor and becomes reduced. [GOC:go_curators];GO:0009507//ch…	K08998//K08998`uncharacterized protein	XP_022143985.1//uncharacterized protein At5g02240`[Momordica charantia]	PF05368.18//NmrA`NmrA-like family;PF13460.11//NAD_binding_10`NAD(P)H-binding;PF01809.23//YidD`Putative membrane protein insertion efficiency factor	-
Moc01g21160.1	R1	S1	221.081	270.034	245.557	-0.286447	0.266166	0.442989	No Significant Difference	GO:0003723//RNA binding`molecular_function`Binding to an RNA molecule or a portion thereof. [GOC:jl, GOC:mah];GO:0000175//3'-5'-RNA exonuclease activity`molecular_function`Catalysis of the sequential cleavage of mononucleotides from a free 3' terminus of an RNA molecule. [GOC:mah, ISBN:0198547684]	K01147//rnb`exoribonuclease II [EC:3.1.13.1]	XP_022143825.1//ribonuclease II, chloroplastic/mitochondrial`[Momordica charantia]	PF00773.24//RNB`RNB domain	-
Moc01g21170.1	R1	S1	113.21	297.374	205.292	-1.39284	0.00161513	0.00915572	Down	GO:0009653//anatomical structure morphogenesis`biological_process`The process in which anatomical structures are generated and organized. Morphogenesis pertains to the creation of form. [GOC:go_curators, ISBN:0521436125];GO:0016020//membrane`cellular_component`A lipid bilayer along with all the proteins and protein complexes embedded in it and attached to it. [GOC:dos, GOC:mah, ISBN:0815316194];G…	K20628//exlX`expansin	XP_022143823.1//expansin-A4`[Momordica charantia]	PF22514.1//EXPB1_D1`EXPB1-like domain 1;PF03330.23//DPBB_1`Lytic transglycolase;PF01357.26//Expansin_C`Expansin C-terminal domain	-
Moc01g21180.1	R1	S1	207.644	404.392	306.018	-0.960889	0.0173232	0.060841	No Significant Difference	GO:0004674//protein serine/threonine kinase activity`molecular_function`Catalysis of the reactions: ATP + protein serine = ADP + protein serine phosphate, and ATP + protein threonine = ADP + protein threonine phosphate. [GOC:bf, MetaCyc:PROTEIN-KINASE-RXN, PMID:2956925];GO:0005524//ATP binding`molecular_function`Binding to ATP, adenosine 5'-triphosphate, a universally important coenzyme and enzym…	K13430//PBS1`serine/threonine-protein kinase PBS1 [EC:2.7.11.1]	XP_022143869.1//receptor-like cytoplasmic kinase 176`[Momordica charantia]	PF00069.30//Pkinase`Protein kinase domain;PF07714.22//PK_Tyr_Ser-Thr`Protein tyrosine and serine/threonine kinase	-
Moc01g21200.1	R1	S1	287.197	144.818	216.008	0.985246	0.0120614	0.0459561	No Significant Difference	GO:0004722//protein serine/threonine phosphatase activity`molecular_function`Catalysis of the reaction: protein serine phosphate + H2O = protein serine + phosphate, and protein threonine phosphate + H2O = protein threonine + phosphate. [GOC:bf]	K01102//PDP`pyruvate dehydrogenase phosphatase [EC:3.1.3.43]	XP_023518015.1//probable protein phosphatase 2C 23`[Cucurbita pepo subsp. pepo]	PF00481.26//PP2C`Protein phosphatase 2C	-
Moc01g21220.1	R1	S1	226.982	113.349	170.166	1.00171	0.000100979	0.000910461	Up	GO:0016787//hydrolase activity`molecular_function`Catalysis of the hydrolysis of various bonds, e.g. C-O, C-N, C-C, phosphoric anhydride bonds, etc. [ISBN:0198506732];GO:0005783//endoplasmic reticulum`cellular_component`The irregular network of unit membranes, visible only by electron microscopy, that occurs in the cytoplasm of many eukaryotic cells. The membranes form a complex meshwork of tubul…	K03850//ALG10`alpha-1,2-glucosyltransferase [EC:2.4.1.256];K19882//NOTUM`O-palmitoleoyl-L-serine hydrolase [EC:3.1.1.98]	KAG6595323.1//Pectin acetylesterase 5, partial`[Cucurbita argyrosperma subsp. sororia];XP_022143742.1//pectin acetylesterase 5-like`[Momordica charantia];XP_022143862.1//dol-P-Glc:Glc(2)Man(9)GlcNAc(2)-PP-Dol alpha-1,2-glucosyltransferase isoform X2`[Momordica charantia];XP_022143861.1//dol-P-Glc:Glc(2)Man(9)GlcNAc(2)-PP-Dol alpha-1,2-glucosyltransferase isoform X1`[Momordica charantia]	PF04922.17//DIE2_ALG10`DIE2/ALG10 family;PF03283.18//PAE`Pectinacetylesterase	-
Moc01g21230.1	R1	S1	1.50369	3.99151	2.7476	-1.37008	0.352763	0.532892	No Significant Difference	GO:0005737//cytoplasm`cellular_component`The contents of a cell excluding the plasma membrane and nucleus, but including other subcellular structures. [ISBN:0198547684];GO:0005856//cytoskeleton`cellular_component`A cellular structure that forms the internal framework of eukaryotic and prokaryotic cells. The cytoskeleton includes intermediate filaments, microfilaments, microtubules, the microtrabe…	K10355//ACTF`actin, other eukaryote	XP_022143797.1//actin-like`[Momordica charantia]	PF00022.24//Actin`Actin	-
Moc01g21250.1	R1	S1	3.56114	1.66285	2.61199	1.11379	0.40347	0.581151	No Significant Difference	-	K20241//WDR44, RAB11BP`WD repeat-containing protein 44	XP_022143914.1//WD repeat-containing protein 44-like`[Momordica charantia]	PF00400.37//WD40`WD domain, G-beta repeat	-
Moc01g21260.1	R1	S1	23.2323	8.50911	15.8707	1.44791	0.0277602	0.0873422	No Significant Difference	GO:0016627//oxidoreductase activity, acting on the CH-CH group of donors`molecular_function`Catalysis of an oxidation-reduction (redox) reaction in which a CH-CH group acts as a hydrogen or electron donor and reduces a hydrogen or electron acceptor. [EC:1.3.-.-];GO:0016020//membrane`cellular_component`A lipid bilayer along with all the proteins and protein complexes embedded in it and attached to…	K10258//TER, TSC13, CER10`very-long-chain enoyl-CoA reductase [EC:1.3.1.93]	XP_022143915.1//very-long-chain enoyl-CoA reductase-like`[Momordica charantia]	PF02544.21//Steroid_dh`3-oxo-5-alpha-steroid 4-dehydrogenase	-
Moc01g21270.1	R1	S1	55.3031	23.7514	39.5272	1.22146	0.0366334	0.107747	No Significant Difference	-	-	XP_022143722.1//uncharacterized protein LOC111013563`[Momordica charantia]	-	-
Moc01g21280.1	R1	S1	341.202	30.4087	185.805	3.48424	1.33796e-28	5.99532e-26	Up	-	-	XP_022143721.1//uncharacterized protein LOC111013562`[Momordica charantia]	-	-
Moc01g21290.1	R1	S1	1461.64	1180.82	1321.23	0.307825	0.229788	0.400334	No Significant Difference	GO:0016740//transferase activity`molecular_function`Catalysis of the transfer of a group, e.g. a methyl group, glycosyl group, acyl group, phosphorus-containing, or other groups, from one compound (generally regarded as the donor) to another compound (generally regarded as the acceptor). Transferase is the systematic name for any enzyme of EC class 2. [ISBN:0198506732];GO:0016020//membrane`cellul…	K19044//XBAT32_33`E3 ubiquitin-protein ligase XBAT32/33 [EC:2.3.2.27]	XP_022143821.1//putative E3 ubiquitin-protein ligase XBAT31 isoform X1`[Momordica charantia];XP_022143822.1//putative E3 ubiquitin-protein ligase XBAT31 isoform X2`[Momordica charantia]	PF12796.12//Ank_2`Ankyrin repeats (3 copies);PF13637.11//Ank_4`Ankyrin repeats (many copies);PF00023.35//Ank`Ankyrin repeat	-
Moc01g21300.1	R1	S1	390.043	236.608	313.325	0.721264	0.00150513	0.00867518	No Significant Difference	-	-	XP_022143937.1//uncharacterized protein LOC111013729`[Momordica charantia]	-	-
Moc01g21310.1	R1	S1	15.5436	34.6483	25.096	-1.14984	0.0378065	0.110255	No Significant Difference	GO:0003700//DNA-binding transcription factor activity`molecular_function`A transcription regulator activity that modulates transcription of gene sets via selective and non-covalent binding to a specific double-stranded genomic DNA sequence (sometimes referred to as a motif) within a cis-regulatory region. Regulatory regions include promoters (proximal and distal) and enhancers. Genes are transcri…	K16222//CDF1`Dof zinc finger protein DOF5.5	XP_022143850.1//dof zinc finger protein DOF5.1-like isoform X1`[Momordica charantia];XP_022143853.1//dof zinc finger protein DOF5.1-like isoform X3`[Momordica charantia];XP_022143851.1//dof zinc finger protein DOF5.1-like isoform X2`[Momordica charantia]	PF02701.20//zf-Dof`Dof domain, zinc finger	Dof//http://planttfdb.gao-lab.org/family.php?fam=Dof
Moc01g21320.1	R1	S1	629.875	457.97	543.923	0.460532	0.247457	0.421574	No Significant Difference	-	K13993//HSP20`HSP20 family protein	XP_022143789.1//uncharacterized protein LOC111013622`[Momordica charantia]	-	-
Moc01g21330.1	R1	S1	2114.24	3339.28	2726.76	-0.659366	0.174693	0.332903	No Significant Difference	GO:0005829//cytosol`cellular_component`The part of the cytoplasm that does not contain organelles but which does contain other particulate matter, such as protein complexes. [GOC:hjd, GOC:jl];GO:0006616//SRP-dependent cotranslational protein targeting to membrane, translocation`biological_process`The process during cotranslational membrane targeting wherein proteins move across a membrane. SRP an…	K03283//HSPA1_6_8`heat shock 70kDa protein 1/6/8	XP_022143736.1//heat shock cognate 70 kDa protein 2`[Momordica charantia]	PF00012.25//HSP70`Hsp70 protein;PF06723.18//MreB_Mbl`MreB/Mbl protein	-
Moc01g21350.1	R1	S1	10.9847	13.6189	12.3018	-0.298185	0.655539	0.786581	No Significant Difference	GO:0005886//plasma membrane`cellular_component`The membrane surrounding a cell that separates the cell from its external environment. It consists of a phospholipid bilayer and associated proteins. [ISBN:0716731363]	-	XP_022143731.1//uncharacterized protein LOC111013575`[Momordica charantia]	PF13515.11//FUSC_2`Fusaric acid resistance protein-like	-
Moc01g21360.1	R1	S1	1.61127	0.293852	0.952564	2.45489	0.362153	0.542315	No Significant Difference	GO:0005886//plasma membrane`cellular_component`The membrane surrounding a cell that separates the cell from its external environment. It consists of a phospholipid bilayer and associated proteins. [ISBN:0716731363]	-	XP_022143874.1//uncharacterized protein LOC111013682`[Momordica charantia]	PF13515.11//FUSC_2`Fusaric acid resistance protein-like	-
Moc01g21370.1	R1	S1	486.416	270.253	378.334	0.8465	0.0128002	0.0482367	No Significant Difference	-	-	XP_022143877.1//uncharacterized protein LOC111013683 isoform X2`[Momordica charantia]	-	-
Moc01g21380.1	R1	S1	101.235	121.88	111.558	-0.267645	0.38774	0.566518	No Significant Difference	-	-	XP_022143981.1//uncharacterized protein LOC111013765 isoform X1`[Momordica charantia];XP_022143984.1//uncharacterized protein LOC111013765 isoform X4`[Momordica charantia];XP_022143983.1//uncharacterized protein LOC111013765 isoform X3`[Momordica charantia]	PF09133.15//SANTA`SANTA (SANT Associated)	-
Moc01g21390.1	R1	S1	3498.64	7974.66	5736.65	-1.18869	3.62355e-07	6.92644e-06	Down	GO:0016020//membrane`cellular_component`A lipid bilayer along with all the proteins and protein complexes embedded in it and attached to it. [GOC:dos, GOC:mah, ISBN:0815316194]	-	XP_022143707.1//uncharacterized protein LOC111013549`[Momordica charantia]	-	-
Moc01g21400.1	R1	S1	1.5937	11.0833	6.33851	-2.78352	0.0234581	0.0767777	No Significant Difference	GO:1902600//proton transmembrane transport`biological_process`The directed movement of a proton across a membrane. [GO_REF:0000069, GOC:pr, GOC:TermGenie];GO:0006885//regulation of pH`biological_process`Any process involved in the maintenance of an internal equilibrium of hydrogen ions, thereby modulating the internal pH, within an organism or cell. [GOC:dph, GOC:go_curators, GOC:tb];GO:0015297//…	K26731//CHX, KHA, nhaS4`K+:H+ antiporter	XP_038883334.1//cation/H(+) antiporter 20 isoform X1`[Benincasa hispida]	PF00999.26//Na_H_Exchanger`Sodium/hydrogen exchanger family	-
Moc01g21410.1	R1	S1	3.0513	10.5877	6.81948	-1.76216	0.127345	0.267432	No Significant Difference	GO:0016020//membrane`cellular_component`A lipid bilayer along with all the proteins and protein complexes embedded in it and attached to it. [GOC:dos, GOC:mah, ISBN:0815316194]	-	XP_022143858.1//uncharacterized protein LOC111013670`[Momordica charantia]	-	-
Moc01g21420.1	R1	S1	2695.39	6691.95	4693.67	-1.3118	0.000137252	0.00118061	Down	GO:1902600//proton transmembrane transport`biological_process`The directed movement of a proton across a membrane. [GO_REF:0000069, GOC:pr, GOC:TermGenie];GO:0006885//regulation of pH`biological_process`Any process involved in the maintenance of an internal equilibrium of hydrogen ions, thereby modulating the internal pH, within an organism or cell. [GOC:dph, GOC:go_curators, GOC:tb];GO:0015297//…	K26731//CHX, KHA, nhaS4`K+:H+ antiporter;K17710//PTCD1`pentatricopeptide repeat domain-containing protein 1	XP_022978941.1//cation/H(+) antiporter 20-like`[Cucurbita maxima];XP_022143855.1//pentatricopeptide repeat-containing protein At3g53700, chloroplastic`[Momordica charantia]	PF00999.26//Na_H_Exchanger`Sodium/hydrogen exchanger family;PF13041.11//PPR_2`PPR repeat family;PF17177.9//PPR_long`Pentacotripeptide-repeat region of PRORP;PF13812.11//PPR_3`Pentatricopeptide repeat domain;PF12854.12//PPR_1`PPR repeat;PF01535.25//PPR`PPR repeat	-
Moc01g21440.1	R1	S1	97.5686	105.711	101.64	-0.117552	0.724515	0.835876	No Significant Difference	GO:0005737//cytoplasm`cellular_component`The contents of a cell excluding the plasma membrane and nucleus, but including other subcellular structures. [ISBN:0198547684];GO:0030042//actin filament depolymerization`biological_process`Disassembly of actin filaments by the removal of actin monomers from a filament. [GOC:mah];GO:0015629//actin cytoskeleton`cellular_component`The part of the cytoskelet…	K05765//CFL`cofilin	XP_022143857.1//actin-depolymerizing factor 1`[Momordica charantia]	PF00241.25//Cofilin_ADF`Cofilin/tropomyosin-type actin-binding protein	-
Moc01g21450.1	R1	S1	117.819	81.6796	99.7494	0.526899	0.139368	0.285408	No Significant Difference	GO:0003723//RNA binding`molecular_function`Binding to an RNA molecule or a portion thereof. [GOC:jl, GOC:mah]	K13195//CIRBP`cold-inducible RNA-binding protein	XP_022143719.1//organelle RRM domain-containing protein 2, mitochondrial`[Momordica charantia]	PF00076.27//RRM_1`RNA recognition motif	-
Moc01g21460.1	R1	S1	344.694	153.764	249.229	1.16605	0.000866391	0.00551673	Up	GO:0030527//structural constituent of chromatin`molecular_function`The action of a molecule that contributes to the structural integrity of chromatin. [GOC:ai];GO:0005634//nucleus`cellular_component`A membrane-bounded organelle of eukaryotic cells in which chromosomes are housed and replicated. In most cells, the nucleus contains all of the cell's chromosomes except the organellar chromosomes, an…	K11251//H2A`histone H2A	XP_022143711.1//histone H2A`[Momordica charantia]	PF00125.29//Histone`Core histone H2A/H2B/H3/H4;PF16211.10//Histone_H2A_C`C-terminus of histone H2A	NF-YC//http://planttfdb.gao-lab.org/family.php?fam=NF-YC
Moc01g21470.1	R1	S1	280.892	358.393	319.642	-0.349975	0.386212	0.5653	No Significant Difference	GO:0005829//cytosol`cellular_component`The part of the cytoplasm that does not contain organelles but which does contain other particulate matter, such as protein complexes. [GOC:hjd, GOC:jl];GO:0000287//magnesium ion binding`molecular_function`Binding to a magnesium (Mg) ion. [GOC:ai];GO:0006796//phosphate-containing compound metabolic process`biological_process`The chemical reactions and pathwa…	K01507//ppa`inorganic pyrophosphatase [EC:3.6.1.1]	XP_022143812.1//soluble inorganic pyrophosphatase 4`[Momordica charantia]	PF00719.24//Pyrophosphatase`Inorganic pyrophosphatase	-
Moc01g21480.1	R1	S1	1091.82	834.927	963.374	0.386779	0.0836406	0.198569	No Significant Difference	GO:0043231//intracellular membrane-bounded organelle`cellular_component`Organized structure of distinctive morphology and function, bounded by a single or double lipid bilayer membrane and occurring within the cell. Includes the nucleus, mitochondria, plastids, vacuoles, and vesicles. Excludes the plasma membrane. [GOC:go_curators];GO:0009306//protein secretion`biological_process`The controlled r…	K07901//RAB8A, MEL`Ras-related protein Rab-8A	XP_022143832.1//ras-related protein RABE1a-like`[Momordica charantia];KAG7033850.1//Ras-related protein RABE1a`[Cucurbita argyrosperma subsp. argyrosperma]	PF00025.26//Arf`ADP-ribosylation factor family;PF08477.18//Roc`Ras of Complex, Roc, domain of DAPkinase;PF00071.27//Ras`Ras family;PF00009.32//GTP_EFTU`Elongation factor Tu GTP binding domain	-
Moc01g21490.1	R1	S1	49.9189	54.177	52.048	-0.114218	0.847163	0.914603	No Significant Difference	GO:0022857//transmembrane transporter activity`molecular_function`Enables the transfer of a substance, usually a specific substance or a group of related substances, from one side of a membrane to the other. [GOC:jid, GOC:mtg_transport, ISBN:0815340729];GO:0005886//plasma membrane`cellular_component`The membrane surrounding a cell that separates the cell from its external environment. It consists…	-	XP_022143768.1//WAT1-related protein At2g37460`[Momordica charantia]	PF00892.25//EamA`EamA-like transporter family	-
Moc01g21500.1	R1	S1	0.765021	1.40834	1.08668	-0.849878	0.740281	0.846759	No Significant Difference	GO:0006950//response to stress`biological_process`Any process that results in a change in state or activity of a cell or an organism (in terms of movement, secretion, enzyme production, gene expression, etc.) as a result of a disturbance in organismal or cellular homeostasis, usually, but not necessarily, exogenous (e.g. temperature, humidity, ionizing radiation). [GOC:mah];GO:0010200//response t…	K09191//GTF3A`general transcription factor IIIA	XP_038883310.1//zinc finger protein ZAT11`[Benincasa hispida]	PF13912.11//zf-C2H2_6`C2H2-type zinc finger	C2H2//http://planttfdb.gao-lab.org/family.php?fam=C2H2
Moc01g21510.1	R1	S1	13.9147	13.9572	13.936	0.00223103	0.997204	0.998551	No Significant Difference	GO:0051231//spindle elongation`biological_process`The cell cycle process in which the distance is lengthened between poles of the spindle. [GOC:ai];GO:0008574//plus-end-directed microtubule motor activity`molecular_function`A motor activity that generates movement along a microtubule toward the plus end, driven by ATP hydrolysis. [GOC:vw, PMID:32842864];GO:0072686//mitotic spindle`cellular_compon…	K10398//KIF11, EG5`kinesin family member 11	XP_022143859.1//kinesin-like protein KIN-5B`[Momordica charantia]	PF16796.10//Microtub_bd`Microtubule binding;PF00225.28//Kinesin`Kinesin motor domain	-
Moc01g21520.1	R1	S1	414.479	364.6	389.54	0.184745	0.455492	0.628596	No Significant Difference	GO:0008837//diaminopimelate epimerase activity`molecular_function`Catalysis of the reaction: LL-2,6-diaminopimelate = meso-2,6-diaminopimelate. [EC:5.1.1.7, RHEA:15393];GO:0005829//cytosol`cellular_component`The part of the cytoplasm that does not contain organelles but which does contain other particulate matter, such as protein complexes. [GOC:hjd, GOC:jl];GO:0009089//lysine biosynthetic proces…	K01778//dapF`diaminopimelate epimerase [EC:5.1.1.7]	XP_022143907.1//diaminopimelate epimerase, chloroplastic`[Momordica charantia]	PF01678.24//DAP_epimerase`Diaminopimelate epimerase	-
Moc01g21530.1	R1	S1	4.04245	2.58318	3.31281	0.626889	0.652301	0.784259	No Significant Difference	-	K17710//PTCD1`pentatricopeptide repeat domain-containing protein 1	XP_022143718.1//pentatricopeptide repeat-containing protein At5g42450, mitochondrial`[Momordica charantia]	PF13041.11//PPR_2`PPR repeat family;PF12854.12//PPR_1`PPR repeat;PF01535.25//PPR`PPR repeat;PF20431.3//E_motif`E motif	-
Moc01g21540.1	R1	S1	0	0.547089	0.273545	-1.29277	0.748847	1	No Significant Difference	-	-	XP_008447483.2//uncharacterized protein LOC103489916`[Cucumis melo]	PF09713.15//A_thal_3526`Plant protein 1589 of unknown function (A_thal_3526)	-
Moc01g21550.1	R1	S1	130.85	50.2172	90.5335	1.3793	4.90827e-05	0.000497751	Up	-	K12600//SKI3, TTC37`superkiller protein 3	XP_022143951.1//protein SLOW GREEN 1, chloroplastic-like`[Momordica charantia]	-	-
Moc01g21560.1	R1	S1	16.4623	17.5126	16.9874	-0.083185	0.891901	0.939527	No Significant Difference	-	-	XP_022143938.1//uncharacterized protein LOC111013730`[Momordica charantia]	PF14383.11//VARLMGL`DUF761-associated sequence motif;PF12552.13//DUF3741`Protein of unknown function (DUF3741);PF14309.11//DUF4378`Domain of unknown function (DUF4378)	-
Moc01g21570.1	R1	S1	300.244	450.587	375.415	-0.584763	0.0572646	0.15031	No Significant Difference	GO:0046872//metal ion binding`molecular_function`Binding to a metal ion. [GOC:ai]	K07213//ATOX1, ATX1, copZ, golB`copper chaperone	XP_022143831.1//protein SODIUM POTASSIUM ROOT DEFECTIVE 2-like`[Momordica charantia]	PF00403.31//HMA`Heavy-metal-associated domain	-
Moc01g21580.1	R1	S1	9.22634	13.473	11.3496	-0.536393	0.614998	0.756891	No Significant Difference	GO:0015031//protein transport`biological_process`The directed movement of proteins into, out of or within a cell, or between cells, by means of some agent such as a transporter or pore. [GOC:ai];GO:0006887//exocytosis`biological_process`A process of secretion by a cell that results in the release of intracellular molecules (e.g. hormones, matrix proteins) contained within a membrane-bounded vesic…	K07195//EXOC7, EXO70`exocyst complex component 7	XP_022143961.1//exocyst complex component EXO70H1-like`[Momordica charantia]	PF20669.2//Exo70_N`Exocyst complex component Exo70 N-terminal;PF03081.20//Exo70_C`Exo70 exocyst complex subunit C-terminal	-
Moc01g21590.1	R1	S1	545.484	271.074	408.279	1.00725	0.00237497	0.0124791	Up	GO:0003964//RNA-directed DNA polymerase activity`molecular_function`Catalysis of the reaction: deoxynucleoside triphosphate + DNA(n) = diphosphate + DNA(n+1). Catalyzes RNA-template-directed extension of the 3'- end of a DNA strand by one deoxynucleotide at a time. [EC:2.7.7.49];GO:0004519//endonuclease activity`molecular_function`Catalysis of the hydrolysis of ester linkages within nucleic acids…	K01728//pel`pectate lyase [EC:4.2.2.2]	XP_022143904.1//probable pectate lyase 4`[Momordica charantia]	PF00544.24//Pectate_lyase_4`Pectate lyase	-
Moc01g21600.1	R1	S1	6.06476	3.4457	4.75523	0.805317	0.510114	0.675849	No Significant Difference	GO:0005886//plasma membrane`cellular_component`The membrane surrounding a cell that separates the cell from its external environment. It consists of a phospholipid bilayer and associated proteins. [ISBN:0716731363]	K15503//ANKRD44`serine/threonine-protein phosphatase 6 regulatory ankyrin repeat subunit B	XP_022143975.1//ankyrin repeat-containing protein ITN1-like`[Momordica charantia]	PF12796.12//Ank_2`Ankyrin repeats (3 copies);PF13637.11//Ank_4`Ankyrin repeats (many copies);PF00023.35//Ank`Ankyrin repeat;PF13962.11//PGG`Domain of unknown function	-
Moc01g21610.1	R1	S1	4.95723	11.8185	8.38784	-1.23886	0.287558	0.466111	No Significant Difference	GO:0019210//kinase inhibitor activity`molecular_function`Binds to and stops, prevents or reduces the activity of a kinase. [GOC:mah];GO:0016301//kinase activity`molecular_function`Catalysis of the transfer of a phosphate group, usually from ATP, to a substrate molecule. [ISBN:0198506732];GO:0016310//phosphorylation`biological_process`The process of introducing a phosphate group into a molecule, u…	K14499//BKI1`BRI1 kinase inhibitor 1	XP_022143838.1//probable membrane-associated kinase regulator 3`[Momordica charantia]	-	-
Moc01g21650.1	R1	S1	37.8869	65.0692	51.4781	-0.789805	0.0413016	0.117892	No Significant Difference	-	-	XP_022143944.1//uncharacterized protein LOC111013735 isoform X1`[Momordica charantia];XP_022143947.1//uncharacterized protein LOC111013735 isoform X3`[Momordica charantia]	-	-
Moc01g21670.1	R1	S1	476.703	543.804	510.254	-0.189144	0.654416	0.785992	No Significant Difference	GO:0044255//cellular lipid metabolic process`biological_process`The chemical reactions and pathways involving lipids, as carried out by individual cells. [GOC:jl];GO:0008195//phosphatidate phosphatase activity`molecular_function`Catalysis of the reaction: a 1,2-diacylglycerol 3-phosphate + H2O = a 1,2-diacyl-sn-glycerol + phosphate. [GOC:pr, PMID:25814022, RHEA:27429]	K15728//LPIN`phosphatidate phosphatase LPIN [EC:3.1.3.4]	XP_022143815.1//phosphatidate phosphatase PAH1-like`[Momordica charantia]	PF04571.19//Lipin_N`lipin, N-terminal conserved region;PF16876.10//Lipin_mid`Lipin/Ned1/Smp2 multi-domain protein middle domain;PF08235.18//LNS2`LNS2 (Lipin/Ned1/Smp2)	-
Moc01g21680.1	R1	S1	281.709	319.292	300.501	-0.180901	0.483406	0.652342	No Significant Difference	GO:0005794//Golgi apparatus`cellular_component`A membrane-bound cytoplasmic organelle of the endomembrane system that further processes the core oligosaccharides (e.g. N-glycans) added to proteins in the endoplasmic reticulum and packages them into membrane-bound vesicles. The Golgi apparatus operates at the intersection of the secretory, lysosomal, and endocytic pathways. [ISBN:0198506732];GO:00…	K22985//GPR107`G protein-coupled receptor 107	XP_022143796.1//protein GPR107-like`[Momordica charantia]	PF21904.1//CAND6-7_N`CAND6/7, N-terminal domain;PF06814.18//GOST_TM`GOST, seven transmembrane domain	-
Moc01g21690.1	R1	S1	142.471	346.063	244.267	-1.28255	0.000106383	0.000949419	Down	-	K06940//K06940`uncharacterized protein	XP_022143803.1//uncharacterized protein LOC111013629 isoform X1`[Momordica charantia];XP_022143806.1//uncharacterized protein LOC111013629 isoform X3`[Momordica charantia]	PF03692.20//CxxCxxCC`Putative zinc- or iron-chelating domain	-
Moc01g21700.1	R1	S1	0.927488	13.8702	7.39884	-4.04294	0.00332814	0.0165232	Down	-	-	-	-	-
Moc01g21710.1	R1	S1	55.8975	156.802	106.35	-1.48033	0.000373519	0.00272922	Down	-	-	KAA0047323.1//hypothetical protein E6C27_scaffold908G001440`[Cucumis melo var. makuwa];KGN54204.1//hypothetical protein Csa_017990`[Cucumis sativus]	-	-
Moc01g21720.1	R1	S1	198.179	251.583	224.881	-0.344331	0.147168	0.296021	No Significant Difference	GO:0016020//membrane`cellular_component`A lipid bilayer along with all the proteins and protein complexes embedded in it and attached to it. [GOC:dos, GOC:mah, ISBN:0815316194]	-	XP_022143802.1//uncharacterized protein LOC111013628`[Momordica charantia]	-	-
Moc01g21730.1	R1	S1	17.5562	23.873	20.7146	-0.45712	0.526872	0.689097	No Significant Difference	GO:0009607//response to biotic stimulus`biological_process`Any process that results in a change in state or activity of a cell or an organism (in terms of movement, secretion, enzyme production, gene expression, etc.) as a result of a biotic stimulus, a stimulus caused or produced by a living organism. [GOC:hb];GO:0005615//extracellular space`cellular_component`That part of a multicellular organi…	K13449//PR1`pathogenesis-related protein 1	XP_022143879.1//pathogenesis-related protein 1A`[Momordica charantia]	PF00188.31//CAP`Cysteine-rich secretory protein family	-
Moc01g21740.1	R1	S1	148.207	77.2171	112.712	0.93713	0.00552992	0.0247792	No Significant Difference	GO:0003676//nucleic acid binding`molecular_function`Binding to a nucleic acid. [GOC:jl]	-	XP_022143979.1//uncharacterized protein LOC111013764`[Momordica charantia]	-	-
Moc01g21750.1	R1	S1	4.77625	2.68089	3.72857	0.805625	0.554355	0.709923	No Significant Difference	-	K17710//PTCD1`pentatricopeptide repeat domain-containing protein 1	XP_022143730.1//pentatricopeptide repeat-containing protein At2g37320`[Momordica charantia]	PF20431.3//E_motif`E motif	-
Moc01g21760.1	R1	S1	3.27743	1.27255	2.27499	1.33345	0.452906	0.626173	No Significant Difference	-	K17710//PTCD1`pentatricopeptide repeat domain-containing protein 1	XP_022143730.1//pentatricopeptide repeat-containing protein At2g37320`[Momordica charantia]	PF13041.11//PPR_2`PPR repeat family	-
Moc01g21770.1	R1	S1	65.3015	38.1373	51.7194	0.772786	0.0349992	0.104081	No Significant Difference	-	K18732//SARNP, CIP29, THO1`SAP domain-containing ribonucleoprotein	XP_022143894.1//dirigent protein 17-like`[Momordica charantia]	PF21743.2//PTM_DIR17_Tudor`PTM/DIR17-like, Tudor domain	-
Moc01g21780.1	R1	S1	4.645	3.46473	4.05487	0.430625	0.719102	0.832271	No Significant Difference	-	-	XP_022143889.1//uncharacterized protein LOC111013694 isoform X1`[Momordica charantia]	-	-
Moc01g21790.1	R1	S1	129.684	71.3613	100.523	0.858801	0.0297235	0.0919133	No Significant Difference	GO:0005634//nucleus`cellular_component`A membrane-bounded organelle of eukaryotic cells in which chromosomes are housed and replicated. In most cells, the nucleus contains all of the cell's chromosomes except the organellar chromosomes, and is the site of RNA synthesis and processing. In some species, or in specialized cell types, RNA metabolism or DNA replication may be absent. [GOC:go_curators]…	K18732//SARNP, CIP29, THO1`SAP domain-containing ribonucleoprotein	XP_022143813.1//protein MODIFIER OF SNC1 11-like`[Momordica charantia]	PF18592.6//Tho1_MOS11_C`Tho1/MOS11 C-terminal domain	-
Moc01g21800.1	R1	S1	718.035	1726.56	1222.3	-1.26506	3.85872e-07	7.33233e-06	Down	GO:0016020//membrane`cellular_component`A lipid bilayer along with all the proteins and protein complexes embedded in it and attached to it. [GOC:dos, GOC:mah, ISBN:0815316194]	-	XP_022143939.1//thylakoid membrane protein TERC, chloroplastic isoform X1`[Momordica charantia];XP_022143940.1//thylakoid membrane protein TERC, chloroplastic isoform X2`[Momordica charantia];XP_022143941.1//thylakoid membrane protein TERC, chloroplastic isoform X3`[Momordica charantia];XP_022143942.1//thylakoid membrane protein TERC, chloroplastic isoform X4`[Momordica charantia]	PF03741.21//TerC`Integral membrane protein TerC family	-
Moc01g21810.1	R1	S1	1614.8	3420.17	2517.48	-1.08236	4.22788e-05	0.000439152	Down	GO:0000160//phosphorelay signal transduction system`biological_process`A conserved series of molecular signals found in prokaryotes and eukaryotes; involves autophosphorylation of a histidine kinase and the transfer of the phosphate group to an aspartate that then acts as a phospho-donor to response regulator proteins. [PMID:9191038];GO:0005634//nucleus`cellular_component`A membrane-bounded organ…	K12129//PRR7`pseudo-response regulator 7	XP_022143922.1//two-component response regulator-like APRR7`[Momordica charantia]	PF00072.29//Response_reg`Response regulator receiver domain;PF06203.19//CCT`CCT motif	-
Moc01g21820.1	R1	S1	750.531	1247.72	999.125	-0.733941	0.00178748	0.00993113	No Significant Difference	GO:0016310//phosphorylation`biological_process`The process of introducing a phosphate group into a molecule, usually with the formation of a phosphoric ester, a phosphoric anhydride or a phosphoric amide. [ISBN:0198506732];GO:0004017//adenylate kinase activity`molecular_function`Catalysis of the reaction: ATP + AMP = 2 ADP. [EC:2.7.4.3];GO:0005739//mitochondrion`cellular_component`A semiautonomou…	K00939//adk, AK`adenylate kinase [EC:2.7.4.3]	XP_022143935.1//adenylate kinase 1, chloroplastic`[Momordica charantia]	PF13207.11//AAA_17`AAA domain;PF00406.27//ADK`Adenylate kinase	-
Moc01g21830.1	R1	S1	748.409	1991.76	1370.08	-1.41175	1.45129e-11	7.28213e-10	Down	GO:0009507//chloroplast`cellular_component`A chlorophyll-containing plastid with thylakoids organized into grana and frets, or stroma thylakoids, and embedded in a stroma. [ISBN:0471245208]	K15717//PRXL2B, FAM213B`prostamide/prostaglandin F2alpha synthase [EC:1.11.1.20]	XP_022143710.1//thioredoxin-like protein AAED1, chloroplastic`[Momordica charantia]	PF00578.26//AhpC-TSA`AhpC/TSA family;PF13911.11//AhpC-TSA_2`AhpC/TSA antioxidant enzyme	-
Moc01g21840.1	R1	S1	87.2735	61.1632	74.2184	0.516531	0.135781	0.28038	No Significant Difference	GO:0009330//DNA topoisomerase type II (double strand cut, ATP-hydrolyzing) complex`cellular_component`Complex that possesses DNA topoisomerase II (double strand cut, ATP-hydrolyzing) activity. [GOC:bhm, GOC:krc, GOC:mah, WikiPedia:Type_II_topoisomerase];GO:0042138//meiotic DNA double-strand break formation`biological_process`The cell cycle process in which double-strand breaks are generated at de…	K10878//SPO11`meiotic recombination protein SPO11	XP_022143741.1//DNA topoisomerase 6 subunit A`[Momordica charantia]	PF04406.19//TP6A_N`Type IIB DNA topoisomerase;PF21180.2//TOP6A-Spo11_Toprim`Topoisomerase 6 subunit A/Spo11, Toprim domain	-
Moc01g21850.1	R1	S1	213.08	296.152	254.616	-0.476047	0.25927	0.43569	No Significant Difference	-	K17710//PTCD1`pentatricopeptide repeat domain-containing protein 1	XP_022143740.1//pentatricopeptide repeat-containing protein At5g02830, chloroplastic`[Momordica charantia];XP_022972663.1//pentatricopeptide repeat-containing protein At5g02830, chloroplastic isoform X2`[Cucurbita maxima]	PF17177.9//PPR_long`Pentacotripeptide-repeat region of PRORP;PF13812.11//PPR_3`Pentatricopeptide repeat domain;PF13041.11//PPR_2`PPR repeat family;PF12854.12//PPR_1`PPR repeat;PF01535.25//PPR`PPR repeat	-
Moc01g21870.1	R1	S1	4.16369	0.528055	2.34587	2.96995	0.114759	0.248169	No Significant Difference	-	-	KGN54189.1//hypothetical protein Csa_018116`[Cucumis sativus]	-	-
Moc01g21880.1	R1	S1	80.566	61.8736	71.2198	0.374734	0.300869	0.480015	No Significant Difference	GO:0016592//mediator complex`cellular_component`A protein complex that interacts with the carboxy-terminal domain of the largest subunit of RNA polymerase II and plays an active role in transducing the signal from a transcription factor to the transcriptional machinery. The mediator complex is required for activation of transcription of most protein-coding genes, but can also act as a transcripti…	-	XP_022143910.1//mediator of RNA polymerase II transcription subunit 4`[Momordica charantia]	PF10018.14//Med4`Vitamin-D-receptor interacting Mediator subunit 4	-
Moc01g21900.1	R1	S1	1050.47	587.984	819.224	0.836537	0.00351887	0.0173184	No Significant Difference	GO:0003735//structural constituent of ribosome`molecular_function`The action of a molecule that contributes to the structural integrity of the ribosome. [GOC:mah];GO:0006412//translation`biological_process`The cellular metabolic process in which a protein is formed, using the sequence of a mature mRNA or circRNA molecule to specify the sequence of amino acids in a polypeptide chain. Translation i…	K02930//RP-L4e, RPL4`large subunit ribosomal protein L4e	XP_038882700.1//60S ribosomal protein L4`[Benincasa hispida]	PF00573.27//Ribosomal_L4`Ribosomal protein L4/L1 family;PF14374.11//Ribos_L4_asso_C`60S ribosomal protein L4 C-terminal domain	-
Moc01g21910.1	R1	S1	0.38251	4.0131	2.1978	-3.20923	0.0851315	0.201222	No Significant Difference	GO:0003700//DNA-binding transcription factor activity`molecular_function`A transcription regulator activity that modulates transcription of gene sets via selective and non-covalent binding to a specific double-stranded genomic DNA sequence (sometimes referred to as a motif) within a cis-regulatory region. Regulatory regions include promoters (proximal and distal) and enhancers. Genes are transcri…	K09284//AP2`AP2-like factor, euAP2 lineage	XP_038881408.1//APETALA2-like protein 3`[Benincasa hispida]	PF00847.25//AP2`AP2 domain	AP2//http://planttfdb.gao-lab.org/family.php?fam=AP2;ERF//http://planttfdb.gao-lab.org/family.php?fam=ERF;RAV//http://planttfdb.gao-lab.org/family.php?fam=RAV
Moc01g21920.1	R1	S1	77.3158	277.594	177.455	-1.84558	5.01589e-06	6.92484e-05	Down	-	K20283//GOLGA4`golgin subfamily A member 4	XP_022143846.1//interactor of constitutive active ROPs 2, chloroplastic-like`[Momordica charantia]	-	-
Moc01g21930.1	R1	S1	311.22	316.687	313.953	-0.0258148	0.940162	0.967953	No Significant Difference	GO:0030150//protein import into mitochondrial matrix`biological_process`The import of proteins across the outer and inner mitochondrial membranes into the matrix. Unfolded proteins enter the mitochondrial matrix with a chaperone protein; the information required to target the precursor protein from the cytosol to the mitochondrial matrix is contained within its N-terminal matrix-targeting sequenc…	K09539//DNAJC19`DnaJ homolog subfamily C member 19	XP_022143712.1//mitochondrial import inner membrane translocase subunit TIM14-1-like`[Momordica charantia]	-	-
Moc01g21940.1	R1	S1	768.16	687.103	727.631	0.161735	0.539257	0.69875	No Significant Difference	-	-	XP_022143830.1//protein IQ-DOMAIN 1-like`[Momordica charantia]	PF00612.32//IQ`IQ calmodulin-binding motif	-
Moc01g21960.1	R1	S1	17.1197	53.5513	35.3355	-1.64302	0.00401147	0.019208	Down	-	-	XP_022143963.1//uncharacterized protein LOC111013748`[Momordica charantia]	-	-
Moc01g21970.1	R1	S1	415.39	219.012	317.201	0.925123	0.00607871	0.0266071	No Significant Difference	GO:0016020//membrane`cellular_component`A lipid bilayer along with all the proteins and protein complexes embedded in it and attached to it. [GOC:dos, GOC:mah, ISBN:0815316194]	-	XP_022143744.1//cell number regulator 8`[Momordica charantia]	PF04749.22//PLAC8`PLAC8 family	-
Moc01g21980.1	R1	S1	291.636	727.912	509.774	-1.3178	1.52029e-05	0.000185634	Down	GO:0006355//regulation of DNA-templated transcription`biological_process`Any process that modulates the frequency, rate or extent of cellular DNA-templated transcription. [GOC:go_curators, GOC:txnOH];GO:0005634//nucleus`cellular_component`A membrane-bounded organelle of eukaryotic cells in which chromosomes are housed and replicated. In most cells, the nucleus contains all of the cell's chromosom…	-	XP_022143745.1//DNA-binding protein S1FA-like`[Momordica charantia]	PF04689.18//S1FA`DNA binding protein S1FA	S1Fa-like//http://planttfdb.gao-lab.org/family.php?fam=S1Fa-like
Moc01g22000.1	R1	S1	32.2369	83.4848	57.8608	-1.37162	0.0110918	0.0429841	Down	GO:0003700//DNA-binding transcription factor activity`molecular_function`A transcription regulator activity that modulates transcription of gene sets via selective and non-covalent binding to a specific double-stranded genomic DNA sequence (sometimes referred to as a motif) within a cis-regulatory region. Regulatory regions include promoters (proximal and distal) and enhancers. Genes are transcri…	K25870//IDD3S`zinc finger protein IDD3/4/5/6/7/8/9/10/11/12/13	XP_022143732.1//protein indeterminate-domain 9-like`[Momordica charantia]	PF22996.1//C2H2-2nd_BIRD-IDD`BIRD-IDD transcription factor, second C2H2 zinc finger;PF22995.1//C2CH-3rd_BIRD-IDD`BIRD-IDD transcription factor, third C2HC zinc finger;PF22992.1//C2CH-4th_BIRD-IDD`BIRD-IDD transcription factor, fourth C2HC zinc finger	C2H2//http://planttfdb.gao-lab.org/family.php?fam=C2H2
Moc01g22010.1	R1	S1	144.215	194.943	169.579	-0.435567	0.199797	0.364623	No Significant Difference	GO:0005788//endoplasmic reticulum lumen`cellular_component`The volume enclosed by the membranes of the endoplasmic reticulum. [ISBN:0198547684]	K09523//DNAJC3`DnaJ homolog subfamily C member 3	XP_022143788.1//dnaJ protein P58IPK homolog`[Momordica charantia]	PF00226.36//DnaJ`DnaJ domain	-
Moc01g22020.1	R1	S1	3.67751	33.145	18.4113	-3.18469	0.000202858	0.00164092	Down	GO:0009834//plant-type secondary cell wall biogenesis`biological_process`A cellular process that results in the biosynthesis of constituent macromolecules, assembly, and arrangement of constituent parts of inextensible cellulose- and pectin-containing cell walls that are formed between the plasma membrane and primary cell wall after cell expansion is complete. An example of this is found in Arabi…	-	XP_022925941.1//fasciclin-like arabinogalactan protein 11`[Cucurbita moschata]	PF02469.27//Fasciclin`Fasciclin domain	-
Moc01g22040.1	R1	S1	0.373725	11.3296	5.85167	-4.70096	0.00151339	0.00870968	Down	GO:0016020//membrane`cellular_component`A lipid bilayer along with all the proteins and protein complexes embedded in it and attached to it. [GOC:dos, GOC:mah, ISBN:0815316194]	-	XP_022143860.1//uncharacterized protein LOC111013673`[Momordica charantia]	-	-
Moc01g22050.1	R1	S1	36.5906	38.8429	37.7167	-0.0874467	0.832736	0.905228	No Significant Difference	GO:0004674//protein serine/threonine kinase activity`molecular_function`Catalysis of the reactions: ATP + protein serine = ADP + protein serine phosphate, and ATP + protein threonine = ADP + protein threonine phosphate. [GOC:bf, MetaCyc:PROTEIN-KINASE-RXN, PMID:2956925];GO:0005524//ATP binding`molecular_function`Binding to ATP, adenosine 5'-triphosphate, a universally important coenzyme and enzym…	K00924//TMK`receptor protein kinase TMK [EC:2.7.11.1];K13430//PBS1`serine/threonine-protein kinase PBS1 [EC:2.7.11.1]	XP_022143704.1//putative serine/threonine-protein kinase isoform X2`[Momordica charantia];XP_022143703.1//putative serine/threonine-protein kinase isoform X1`[Momordica charantia]	PF00069.30//Pkinase`Protein kinase domain;PF07714.22//PK_Tyr_Ser-Thr`Protein tyrosine and serine/threonine kinase	-
Moc01g22060.1	R1	S1	15.5885	9.00037	12.2944	0.804686	0.364325	0.544636	No Significant Difference	GO:0004674//protein serine/threonine kinase activity`molecular_function`Catalysis of the reactions: ATP + protein serine = ADP + protein serine phosphate, and ATP + protein threonine = ADP + protein threonine phosphate. [GOC:bf, MetaCyc:PROTEIN-KINASE-RXN, PMID:2956925];GO:0016020//membrane`cellular_component`A lipid bilayer along with all the proteins and protein complexes embedded in it and att…	K00924//TMK`receptor protein kinase TMK [EC:2.7.11.1]	XP_022143986.1//serine/threonine-protein kinase-like protein CCR1`[Momordica charantia]	PF00069.30//Pkinase`Protein kinase domain;PF07714.22//PK_Tyr_Ser-Thr`Protein tyrosine and serine/threonine kinase	-
Moc01g22080.1	R1	S1	228.071	152.116	190.093	0.583989	0.0245767	0.0794937	No Significant Difference	-	K20242//EVI5`ecotropic viral integration site 5 protein	XP_022143871.1//EVI5-like protein`[Momordica charantia]	PF00566.24//RabGAP-TBC`Rab-GTPase-TBC domain	-
Moc01g22090.1	R1	S1	916.59	1884.62	1400.6	-1.03999	0.00668163	0.0288077	Down	GO:0015250//water channel activity`molecular_function`Enables the energy-independent facilitated diffusion of water through a transmembrane aqueous pore or channel. [GOC:mtg_transport, ISBN:0815340729];GO:0005886//plasma membrane`cellular_component`The membrane surrounding a cell that separates the cell from its external environment. It consists of a phospholipid bilayer and associated proteins. …	K09872//PIP`aquaporin PIP	XP_022143819.1//aquaporin PIP2-2-like`[Momordica charantia]	PF00230.25//MIP`Major intrinsic protein	-
Moc01g22100.1	R1	S1	46.4038	64.0608	55.2323	-0.458805	0.393128	0.572114	No Significant Difference	GO:0015250//water channel activity`molecular_function`Enables the energy-independent facilitated diffusion of water through a transmembrane aqueous pore or channel. [GOC:mtg_transport, ISBN:0815340729];GO:0005886//plasma membrane`cellular_component`The membrane surrounding a cell that separates the cell from its external environment. It consists of a phospholipid bilayer and associated proteins. …	K09872//PIP`aquaporin PIP	XP_022143902.1//aquaporin PIP2-1-like`[Momordica charantia]	PF00230.25//MIP`Major intrinsic protein	-
Moc01g22110.1	R1	S1	896.444	241.992	569.218	1.88962	0.000213628	0.00171436	Up	GO:0015250//water channel activity`molecular_function`Enables the energy-independent facilitated diffusion of water through a transmembrane aqueous pore or channel. [GOC:mtg_transport, ISBN:0815340729];GO:0005886//plasma membrane`cellular_component`The membrane surrounding a cell that separates the cell from its external environment. It consists of a phospholipid bilayer and associated proteins. …	K09872//PIP`aquaporin PIP	KAG8504137.1//hypothetical protein CXB51_002449`[Gossypium anomalum]	PF00230.25//MIP`Major intrinsic protein	-
Moc01g22120.1	R1	S1	1.89498	0	0.947491	3.6608	0.224744	0.394818	No Significant Difference	-	-	OMO72506.1//hypothetical protein CCACVL1_17750`[Corchorus capsularis]	-	-
Moc01g22130.1	R1	S1	601.898	394.264	498.081	0.609592	0.0811912	0.194142	No Significant Difference	GO:0070180//large ribosomal subunit rRNA binding`molecular_function`Binding to large ribosomal subunit RNA (LSU rRNA), a constituent of the large ribosomal subunit. In S. cerevisiae, this is the 25S rRNA. [GOC:elh];GO:0003735//structural constituent of ribosome`molecular_function`The action of a molecule that contributes to the structural integrity of the ribosome. [GOC:mah];GO:0006412//translati…	K02870//RP-L12e, RPL12`large subunit ribosomal protein L12e	XP_022143990.1//60S ribosomal protein L12-like`[Momordica charantia]	PF03946.19//Ribosomal_L11_N`Ribosomal protein L11, N-terminal domain;PF00298.24//Ribosomal_L11`Ribosomal protein L11, RNA binding domain	-
Moc01g22140.1	R1	S1	73.9177	133.488	103.703	-0.856356	0.00960105	0.0383723	No Significant Difference	GO:0005886//plasma membrane`cellular_component`The membrane surrounding a cell that separates the cell from its external environment. It consists of a phospholipid bilayer and associated proteins. [ISBN:0716731363]	-	XP_022143989.1//CASP-like protein 5A2`[Momordica charantia]	PF04535.17//CASP_dom`Casparian strip membrane protein domain	-
Moc01g22150.1	R1	S1	102.317	69.8687	86.0929	0.545948	0.102734	0.230291	No Significant Difference	GO:0006355//regulation of DNA-templated transcription`biological_process`Any process that modulates the frequency, rate or extent of cellular DNA-templated transcription. [GOC:go_curators, GOC:txnOH];GO:0005634//nucleus`cellular_component`A membrane-bounded organelle of eukaryotic cells in which chromosomes are housed and replicated. In most cells, the nucleus contains all of the cell's chromosom…	K14486//ARF`auxin response factor	XP_022143834.1//auxin response factor 18-like`[Momordica charantia]	PF02362.26//B3`B3 DNA binding domain;PF06507.18//Auxin_resp`Auxin response factor	B3//http://planttfdb.gao-lab.org/family.php?fam=B3;ARF//http://planttfdb.gao-lab.org/family.php?fam=ARF
Moc01g22160.1	R1	S1	541.621	1520.43	1031.02	-1.4887	2.112e-12	1.18641e-10	Down	GO:0048046//apoplast`cellular_component`The cell membranes and intracellular regions in a plant are connected through plasmodesmata, and plants may be described as having two major compartments: the living symplast and the non-living apoplast. The apoplast is external to the plasma membrane and includes cell walls, intercellular spaces and the lumen of dead structures such as xylem vessels. Water…	K05909//E1.10.3.2`laccase [EC:1.10.3.2];K22522//LOG`cytokinin riboside 5'-monophosphate phosphoribohydrolase [EC:3.2.2.-]	XP_022143936.1//laccase-11`[Momordica charantia];XP_022143714.1//cytokinin riboside 5'-monophosphate phosphoribohydrolase LOG3`[Momordica charantia]	PF18306.6//LDcluster4`SLOG cluster4 family;PF03641.19//Lysine_decarbox`Possible lysine decarboxylase;PF07732.20//Cu-oxidase_3`Multicopper oxidase;PF00394.27//Cu-oxidase`Multicopper oxidase;PF07731.19//Cu-oxidase_2`Multicopper oxidase	-
Moc01g22170.1	R1	S1	1.51247	7.10077	4.30662	-2.17967	0.0794646	0.191086	No Significant Difference	GO:0005216//monoatomic ion channel activity`molecular_function`Enables the facilitated diffusion of a monoatomic ion (by an energy-independent process) by passage through a transmembrane aqueous pore or channel without evidence for a carrier-mediated mechanism. May be either selective (it enables passage of a specific ion only) or non-selective (it enables passage of two or more ions of same char…	K27629//CNGC17`cyclic nucleotide gated channel 17	XP_022143964.1//protein CNGC15b-like`[Momordica charantia]	PF00520.36//Ion_trans`Ion transport protein	-
Moc01g22180.1	R1	S1	1066.02	1140.76	1103.39	-0.0975562	0.694649	0.815523	No Significant Difference	GO:0015086//cadmium ion transmembrane transporter activity`molecular_function`Enables the transfer of cadmium (Cd) ions from one side of a membrane to the other. [GOC:dgf];GO:0016020//membrane`cellular_component`A lipid bilayer along with all the proteins and protein complexes embedded in it and attached to it. [GOC:dos, GOC:mah, ISBN:0815316194];GO:0005384//manganese ion transmembrane transporte…	K14513//EIN2`ethylene-insensitive protein 2	XP_022143758.1//ethylene-insensitive protein 2 isoform X1`[Momordica charantia];XP_022143762.1//ethylene-insensitive protein 2 isoform X2`[Momordica charantia]	PF01566.23//Nramp`Natural resistance-associated macrophage protein-like	-
Moc01g22190.1	R1	S1	576.021	154.224	365.123	1.90076	4.16727e-08	1.02417e-06	Up	GO:0005737//cytoplasm`cellular_component`The contents of a cell excluding the plasma membrane and nucleus, but including other subcellular structures. [ISBN:0198547684];GO:0045548//phenylalanine ammonia-lyase activity`molecular_function`Catalysis of the reaction: L-phenylalanine = NH4 + trans-cinnamate. [RHEA:21384];GO:0009800//cinnamic acid biosynthetic process`biological_process`The chemical re…	K13064//PTAL`phenylalanine/tyrosine ammonia-lyase [EC:4.3.1.25]	XP_022143753.1//phenylalanine ammonia-lyase`[Momordica charantia];XP_022143818.1//phenylalanine ammonia-lyase-like`[Momordica charantia]	PF00221.24//Lyase_aromatic`Aromatic amino acid lyase	-
Moc01g22200.1	R1	S1	10.5749	3.44627	7.01057	1.62604	0.133254	0.276675	No Significant Difference	GO:0005737//cytoplasm`cellular_component`The contents of a cell excluding the plasma membrane and nucleus, but including other subcellular structures. [ISBN:0198547684];GO:0045548//phenylalanine ammonia-lyase activity`molecular_function`Catalysis of the reaction: L-phenylalanine = NH4 + trans-cinnamate. [RHEA:21384];GO:0009800//cinnamic acid biosynthetic process`biological_process`The chemical re…	K13064//PTAL`phenylalanine/tyrosine ammonia-lyase [EC:4.3.1.25]	XP_022143833.1//phenylalanine ammonia-lyase-like`[Momordica charantia]	PF00221.24//Lyase_aromatic`Aromatic amino acid lyase	-
Moc01g22210.1	R1	S1	29.0219	3.95657	16.4892	2.8935	0.00268008	0.013789	Up	GO:0005737//cytoplasm`cellular_component`The contents of a cell excluding the plasma membrane and nucleus, but including other subcellular structures. [ISBN:0198547684];GO:0045548//phenylalanine ammonia-lyase activity`molecular_function`Catalysis of the reaction: L-phenylalanine = NH4 + trans-cinnamate. [RHEA:21384];GO:0009800//cinnamic acid biosynthetic process`biological_process`The chemical re…	K13064//PTAL`phenylalanine/tyrosine ammonia-lyase [EC:4.3.1.25]	XP_022143840.1//phenylalanine ammonia-lyase-like`[Momordica charantia]	PF00221.24//Lyase_aromatic`Aromatic amino acid lyase	-
Moc01g22220.1	R1	S1	1128.71	829.929	979.319	0.443153	0.167467	0.323549	No Significant Difference	GO:0051287//NAD binding`molecular_function`Binding to nicotinamide adenine dinucleotide, a coenzyme involved in many redox and biosynthetic reactions; binding may be to either the oxidized form, NAD+, or the reduced form, NADH. [GOC:ai];GO:0000287//magnesium ion binding`molecular_function`Binding to a magnesium (Mg) ion. [GOC:ai];GO:0005739//mitochondrion`cellular_component`A semiautonomous, self…	K00030//IDH3`isocitrate dehydrogenase (NAD+) [EC:1.1.1.41]	XP_022143811.1//isocitrate dehydrogenase [NAD] catalytic subunit 5, mitochondrial`[Momordica charantia]	PF00180.25//Iso_dh`Isocitrate/isopropylmalate dehydrogenase	-
Moc01g22230.1	R1	S1	4.47497	3.93371	4.20434	0.162522	0.90701	0.94798	No Significant Difference	-	-	XP_022143705.1//uncharacterized protein LOC111013548`[Momordica charantia]	-	-
Moc01g22240.1	R1	S1	40.5194	42.3375	41.4285	-0.0616042	0.882055	0.933918	No Significant Difference	GO:0016020//membrane`cellular_component`A lipid bilayer along with all the proteins and protein complexes embedded in it and attached to it. [GOC:dos, GOC:mah, ISBN:0815316194]	-	KGN48169.1//hypothetical protein Csa_004025`[Cucumis sativus]	-	-
Moc01g22250.1	R1	S1	1945.63	3011.97	2478.8	-0.630442	0.0326421	0.0987203	No Significant Difference	-	K14488//SAUR`SAUR family protein;K11111//TERF2, TRF2`telomeric repeat-binding factor 2	XP_022143738.1//uncharacterized protein LOC111013581 isoform X2`[Momordica charantia];XP_022143739.1//uncharacterized protein LOC111013581 isoform X3`[Momordica charantia]	PF00249.36//Myb_DNA-binding`Myb-like DNA-binding domain;PF02519.19//Auxin_inducible`Auxin responsive protein	MYB//http://planttfdb.gao-lab.org/family.php?fam=MYB;MYB_related//http://planttfdb.gao-lab.org/family.php?fam=MYB_related
Moc01g22260.1	R1	S1	0.765021	1.87929	1.32216	-1.26693	0.547559	0.705521	No Significant Difference	GO:0016020//membrane`cellular_component`A lipid bilayer along with all the proteins and protein complexes embedded in it and attached to it. [GOC:dos, GOC:mah, ISBN:0815316194];GO:0140359//ABC-type transporter activity`molecular_function`Primary active transporter characterized by two nucleotide-binding domains and two transmembrane domains. Uses the energy generated from ATP hydrolysis to drive …	K05681//ABCG2, CD338`ATP-binding cassette, subfamily G (WHITE), member 2	XP_022143775.1//putative white-brown complex homolog protein 30 isoform X1`[Momordica charantia]	PF00005.32//ABC_tran`ABC transporter;PF19055.5//ABC2_membrane_7`ABC-2 type transporter	-
Moc01g22270.1	R1	S1	589.694	392.191	490.942	0.589231	0.0612169	0.157955	No Significant Difference	GO:0016310//phosphorylation`biological_process`The process of introducing a phosphate group into a molecule, usually with the formation of a phosphoric ester, a phosphoric anhydride or a phosphoric amide. [ISBN:0198506732];GO:0004672//protein kinase activity`molecular_function`Catalysis of the phosphorylation of an amino acid residue in a protein, usually according to the reaction: a protein + AT…	K13430//PBS1`serine/threonine-protein kinase PBS1 [EC:2.7.11.1];K13717//OTUD3`OTU domain-containing protein 3 [EC:3.4.19.12];K03086//rpoD`RNA polymerase primary sigma factor	XP_022143777.1//probable serine/threonine-protein kinase PBL19`[Momordica charantia];XP_022143971.1//RNA polymerase sigma factor sigF, chloroplastic`[Momordica charantia]	PF00069.30//Pkinase`Protein kinase domain;PF07714.22//PK_Tyr_Ser-Thr`Protein tyrosine and serine/threonine kinase;PF02338.24//OTU`OTU-like cysteine protease;PF04542.19//Sigma70_r2`Sigma-70 region 2;PF04539.21//Sigma70_r3`Sigma-70 region 3;PF04545.21//Sigma70_r4`Sigma-70, region 4	-
Moc01g22280.1	R1	S1	1.52126	3.4082	2.46473	-1.13152	0.541605	0.700752	No Significant Difference	GO:0003700//DNA-binding transcription factor activity`molecular_function`A transcription regulator activity that modulates transcription of gene sets via selective and non-covalent binding to a specific double-stranded genomic DNA sequence (sometimes referred to as a motif) within a cis-regulatory region. Regulatory regions include promoters (proximal and distal) and enhancers. Genes are transcri…	K16221//TCP21, CHE`transcription factor TCP21 (protein CCA1 HIKING EXPEDITION)	XP_022143970.1//transcription factor TCP11`[Momordica charantia]	PF03634.18//TCP`TCP family transcription factor	TCP//http://planttfdb.gao-lab.org/family.php?fam=TCP
Moc01g22290.1	R1	S1	717.774	1490.32	1104.05	-1.05407	0.000190365	0.00155619	Down	GO:0016987//sigma factor activity`molecular_function`Sigma factors act as the promoter specificity subunit of eubacterial and plant plastid multisubunit RNA polymerases, whose core subunit composition is often described as alpha(2)-beta-beta-prime. Although sigma does not bind DNA on its own, when combined with the core to form the holoenzyme, the sigma factor binds specifically to promoter eleme…	K03086//rpoD`RNA polymerase primary sigma factor	XP_022143971.1//RNA polymerase sigma factor sigF, chloroplastic`[Momordica charantia]	PF04542.19//Sigma70_r2`Sigma-70 region 2;PF04539.21//Sigma70_r3`Sigma-70 region 3;PF04545.21//Sigma70_r4`Sigma-70, region 4	-
Moc01g22300.1	R1	S1	2226.81	1484.31	1855.56	0.584922	0.01499	0.0544649	No Significant Difference	GO:0034098//VCP-NPL4-UFD1 AAA ATPase complex`cellular_component`A multiprotein ATPase complex required for the efficient dislocation of ER-lumenal degradation substrates, and their subsequent proteolysis by the proteasome. In budding yeast, this complex includes Cdc48p, Npl4p and Ufd1p proteins. In mammals, this complex includes a hexamer of VCP/p97 (a cytosolic ATPase) and trimers of each of its…	K13525//VCP, CDC48`transitional endoplasmic reticulum ATPase	XP_022143735.1//cell division cycle protein 48 homolog`[Momordica charantia]	PF02359.23//CDC48_N`Cell division protein 48 (CDC48), N-terminal domain;PF02933.22//CDC48_2`Cell division protein 48 (CDC48), domain 2;PF05496.17//RuvB_N`Holliday junction DNA helicase RuvB P-loop domain;PF00004.34//AAA`ATPase family associated with various cellular activities (AAA);PF17862.6//AAA_lid_3`AAA+ lid domain	-
Moc01g22310.1	R1	S1	125.975	107.958	116.967	0.219797	0.516567	0.680951	No Significant Difference	GO:0005669//transcription factor TFIID complex`cellular_component`A complex composed of TATA binding protein (TBP) and TBP associated factors (TAFs); the total mass is typically about 800 kDa. Most of the TAFs are conserved across species. In TATA-containing promoters for RNA polymerase II (Pol II), TFIID is believed to recognize at least two distinct elements, the TATA element and a downstream p…	K14649//TAF8`transcription initiation factor TFIID subunit 8	XP_022143863.1//transcription initiation factor TFIID subunit 8`[Momordica charantia]	PF07524.18//Bromo_TP`Bromodomain associated;PF10406.14//TAF8_C`Transcription factor TFIID complex subunit 8 C-term	-
Moc01g22320.1	R1	S1	132.106	272.384	202.245	-1.04183	0.00021081	0.00169599	Down	-	-	XP_022143943.1//thylakoid lumenal 15.0 kDa protein 2, chloroplastic`[Momordica charantia]	-	-
Moc01g22330.1	R1	S1	0	2.54441	1.2722	-3.50493	0.136297	0.280961	No Significant Difference	GO:0009733//response to auxin`biological_process`Any process that results in a change in state or activity of a cell or an organism (in terms of movement, secretion, enzyme production, gene expression, etc.) as a result of an auxin stimulus. [GOC:jl]	K14488//SAUR`SAUR family protein	XP_038881209.1//auxin-responsive protein SAUR71-like`[Benincasa hispida]	PF02519.19//Auxin_inducible`Auxin responsive protein	-
Moc01g22340.1	R1	S1	279.507	192.523	236.015	0.537299	0.115034	0.248588	No Significant Difference	GO:0003998//acylphosphatase activity`molecular_function`Catalysis of the reaction: an acyl phosphate + H2O = a carboxylate + phosphate. [EC:3.6.1.7]	K01512//acyP`acylphosphatase [EC:3.6.1.7]	XP_022143828.1//uncharacterized protein LOC111013645`[Momordica charantia]	PF00708.23//Acylphosphatase`Acylphosphatase	-
Moc01g22350.1	R1	S1	2420.04	1278.54	1849.29	0.920687	0.0875467	0.205188	No Significant Difference	GO:0046872//metal ion binding`molecular_function`Binding to a metal ion. [GOC:ai]	K04569//CCS`copper chaperone for superoxide dismutase;K07213//ATOX1, ATX1, copZ, golB`copper chaperone	XP_022143698.1//heavy metal-associated isoprenylated plant protein 3-like`[Momordica charantia]	PF00403.31//HMA`Heavy-metal-associated domain	-
Moc01g22360.1	R1	S1	735.643	913.531	824.587	-0.312001	0.155815	0.308682	No Significant Difference	GO:0005737//cytoplasm`cellular_component`The contents of a cell excluding the plasma membrane and nucleus, but including other subcellular structures. [ISBN:0198547684];GO:0006427//histidyl-tRNA aminoacylation`biological_process`The process of coupling histidine to histidyl-tRNA, catalyzed by histidyl-tRNA synthetase. The histidyl-tRNA synthetase is a class-II synthetase. The activated amino acid…	K01892//HARS, hisS`histidyl-tRNA synthetase [EC:6.1.1.21]	XP_022143843.1//histidine--tRNA ligase, chloroplastic/mitochondrial isoform X3`[Momordica charantia];XP_022143841.1//histidine--tRNA ligase, chloroplastic/mitochondrial isoform X1`[Momordica charantia];XP_022143842.1//histidine--tRNA ligase, chloroplastic/mitochondrial isoform X2`[Momordica charantia]	PF13393.11//tRNA-synt_His`Histidyl-tRNA synthetase;PF00587.30//tRNA-synt_2b`tRNA synthetase class II core domain (G, H, P, S and T);PF03129.25//HGTP_anticodon`Anticodon binding domain	-
Moc01g22370.1	R1	S1	148.42	182.628	165.524	-0.300127	0.35858	0.538765	No Significant Difference	GO:0008270//zinc ion binding`molecular_function`Binding to a zinc ion (Zn). [GOC:ai];GO:0003676//nucleic acid binding`molecular_function`Binding to a nucleic acid. [GOC:jl]	K14821//BUD20`bud site selection protein 20	XP_022143723.1//zinc finger protein 593`[Momordica charantia]	PF12171.13//zf-C2H2_jaz`Zinc-finger double-stranded RNA-binding	-
Moc01g22390.1	R1	S1	531.734	699.846	615.79	-0.395776	0.287537	0.466111	No Significant Difference	GO:0009507//chloroplast`cellular_component`A chlorophyll-containing plastid with thylakoids organized into grana and frets, or stroma thylakoids, and embedded in a stroma. [ISBN:0471245208];GO:0019252//starch biosynthetic process`biological_process`The chemical reactions and pathways resulting in the formation of starch, the most important reserve polysaccharide in plants. [GOC:ai];GO:0010581//re…	K07199//PRKAB`5'-AMP-activated protein kinase, regulatory beta subunit	XP_022143790.1//uncharacterized protein LOC111013623 isoform X1`[Momordica charantia];XP_038882852.1//protein PTST homolog 3, chloroplastic isoform X2`[Benincasa hispida];XP_022143795.1//uncharacterized protein LOC111013623 isoform X5`[Momordica charantia];XP_022143792.1//uncharacterized protein LOC111013623 isoform X2`[Momordica charantia];XP_022143794.1//uncharacterized protein LOC111013623 iso…	PF16561.10//AMPK1_CBM`Glycogen recognition site of AMP-activated protein kinase	-
Moc01g22400.1	R1	S1	489.495	524.485	506.99	-0.099582	0.927785	0.960073	No Significant Difference	GO:0016020//membrane`cellular_component`A lipid bilayer along with all the proteins and protein complexes embedded in it and attached to it. [GOC:dos, GOC:mah, ISBN:0815316194];GO:0022904//respiratory electron transport chain`biological_process`A process in which a series of electron carriers operate together to transfer electrons from donors such as NADH and FADH2 to any of several different ter…	-	XP_022143716.1//uncharacterized protein LOC111013557`[Momordica charantia]	PF13301.11//DUF4079`Protein of unknown function (DUF4079)	-
Moc01g22410.1	R1	S1	2.71488	7.13954	4.92721	-1.38148	0.277789	0.454906	No Significant Difference	GO:0004478//methionine adenosyltransferase activity`molecular_function`Catalysis of the reaction: ATP + L-methionine + H2O = phosphate + diphosphate + S-adenosyl-L-methionine. [EC:2.5.1.6];GO:0006556//S-adenosylmethionine biosynthetic process`biological_process`The chemical reactions and pathways resulting in the formation of S-adenosylmethionine, S-(5'-adenosyl)-L-methionine, an important interm…	K00789//metK, MAT`S-adenosylmethionine synthetase [EC:2.5.1.6]	XP_022143883.1//S-adenosylmethionine synthase 3`[Momordica charantia]	PF00438.25//S-AdoMet_synt_N`S-adenosylmethionine synthetase, N-terminal domain;PF02772.21//S-AdoMet_synt_M`S-adenosylmethionine synthetase, central domain;PF02773.21//S-AdoMet_synt_C`S-adenosylmethionine synthetase, C-terminal domain	-
Moc01g22420.1	R1	S1	193.038	218.78	205.909	-0.180989	0.537966	0.697679	No Significant Difference	-	K03671//TXN, trxA`thioredoxin	XP_022143884.1//thioredoxin-like 3-3`[Momordica charantia]	PF00085.25//Thioredoxin`Thioredoxin	-
Moc01g22430.1	R1	S1	295.689	188.701	242.195	0.647251	0.00900305	0.0364205	No Significant Difference	GO:0016567//protein ubiquitination`biological_process`The process in which one or more ubiquitin groups are added to a protein. [PMID:26906419];GO:0005634//nucleus`cellular_component`A membrane-bounded organelle of eukaryotic cells in which chromosomes are housed and replicated. In most cells, the nucleus contains all of the cell's chromosomes except the organellar chromosomes, and is the site of…	K15691//RFWD3`E3 ubiquitin-protein ligase RFWD3 [EC:2.3.2.27]	XP_022143754.1//E3 ubiquitin-protein ligase RFWD3 isoform X1`[Momordica charantia];XP_022143755.1//E3 ubiquitin-protein ligase RFWD3 isoform X2`[Momordica charantia]	PF13445.11//zf-RING_UBOX`RING-type zinc-finger;PF13639.11//zf-RING_2`Ring finger domain	-
Moc01g22460.1	R1	S1	120.953	80.6672	100.81	0.57914	0.14419	0.292449	No Significant Difference	GO:0016597//amino acid binding`molecular_function`Binding to an amino acid, organic acids containing one or more amino substituents. [GOC:ai]	-	XP_022143987.1//ACT domain-containing protein ACR10-like`[Momordica charantia]	-	-
Moc01g22470.1	R1	S1	114.199	53.6665	83.9328	1.08762	0.00457877	0.0212741	Up	GO:0005737//cytoplasm`cellular_component`The contents of a cell excluding the plasma membrane and nucleus, but including other subcellular structures. [ISBN:0198547684];GO:0005634//nucleus`cellular_component`A membrane-bounded organelle of eukaryotic cells in which chromosomes are housed and replicated. In most cells, the nucleus contains all of the cell's chromosomes except the organellar chromo…	K18065//CDC25`Cdc25 family phosphatase [EC:3.1.3.48 1.20.4.1]	XP_022143953.1//dual specificity phosphatase Cdc25`[Momordica charantia]	PF00581.25//Rhodanese`Rhodanese-like domain	-
Moc01g22490.1	R1	S1	47.4943	148.621	98.0576	-1.64205	0.0609026	0.157323	No Significant Difference	GO:0009734//auxin-activated signaling pathway`biological_process`The series of molecular signals generated by the binding of the plant hormone auxin to a receptor, and ending with modulation of a downstream cellular process, e.g. transcription. [GOC:mah, GOC:sm, PMID:16990790, PMID:18647826];GO:0009506//plasmodesma`cellular_component`A fine cytoplasmic channel, found in all higher plants, that co…	-	XP_023531770.1//tetraspanin-8`[Cucurbita pepo subsp. pepo]	-	-
[truncated: 21,074 more rows]

## Sheet: Table S3
Table S3. Differential expression analysis and functional annotation of gene between S and R on 2d after P. xanthii infection.
[truncated: 21,872 more rows]

## Sheet: Table S4
Table S4. Differential expression analysis and functional annotation of gene between S and R on 3d after P. xanthii infection.
[truncated: 22,745 more rows]

[truncated: 1 more sheets: Table S5]
